# Supplementary material for: Identification of Potential Therapeutic Targets and Immune Cell Infiltration Characteristics in Osteosarcoma Using Bioinformatics Strategy
Source: Front Oncol. 2020 Aug 21;10:1628. doi: 10.3389/fonc.2020.01628 (PMC7471873; doi:10.3389/fonc.2020.01628)
Supplement: Supplementary file 1 [file Table_1.xlsx]

## Sheet: upSig
Name	Pvalue	logFC
RPS4Y1	1.34709e-07	1.53927
EIF1AY	2.64349e-07	1.05126
SLN	1.58567e-06	1.13882
CCDC3	1.65224e-05	0.929338
ESM1	2.01356e-05	0.684857
PCDH17	2.16039e-05	0.517321
ID3	2.23641e-05	0.591846
OPN3	2.88399e-05	0.753493
WSB1	2.88687e-05	0.486958
FBN2	3.08495e-05	0.534477
CDH15	3.13284e-05	0.724835
GGH	4.81017e-05	0.683753
IBSP	5.45009e-05	0.582796
PCOLCE2	5.8277e-05	0.762968
CXCR4	7.60984e-05	0.580779
INHBB	0.000106412	0.933536
MPDZ	0.000124781	0.456954
RUNX2	0.000155067	0.421776
MATN2	0.000158168	0.715255
TROAP	0.000169843	0.44462
SATB2	0.000171055	0.764485
PDLIM3	0.000193652	0.757157
CD2AP	0.000197188	0.439197
MPP6	0.000200074	0.401111
BMP2	0.000204665	0.469136
TGM2	0.00020788	0.852238
FOXF1	0.000234615	0.869831
CXCL2	0.000251875	1.05012
LOC388621	0.000251875	0.496306
CDH2	0.000257918	0.733549
IRX3	0.000287962	0.418707
NR4A2	0.000315575	0.715104
EFNA1	0.000338737	0.472644
ADAMDEC1	0.00034288	0.466042
CHRM3	0.000351245	0.508069
CDC5L	0.000362823	0.513334
SLC25A27	0.000381041	0.564042
GZMK	0.000397533	0.436482
MYC	0.000424643	0.504891
HEY1	0.000449095	0.686328
ANGPT1	0.000463373	0.534867
DDX3Y	0.000503736	0.493122
SFTPD	0.000503736	0.957296
RPL23	0.000503736	0.482759
SERPINA1	0.000589647	0.88893
GYG2	0.000610779	0.501836
IL7R	0.00064354	0.51753
CDCA3	0.000660907	0.403216
PCDH20	0.000677869	0.667351
FOXF2	0.000740078	0.736474
CPE	0.000755583	0.584364
C7	0.000755583	0.978855
RHBDL2	0.000843316	0.44001
SOX7	0.000848167	0.627635
CECR5	0.000895548	0.518911
KCNS3	0.000932761	0.606986
MMP1	0.000958401	0.703997
C4BPA	0.00100742	0.938797
RPLP1	0.00100742	0.432879
PTHR1	0.00107532	0.627109
CHST1	0.00107767	0.563278
CA2	0.00116454	0.627248
PTMA	0.00125923	0.628794
ASPM	0.00128699	0.407076
HSPH1	0.00130307	0.413758
MYO1B	0.00143437	0.622111
PRKY	0.00147794	0.41081
BAMBI	0.00149812	0.494004
SFTPC	0.00151104	0.924712
LOC642989	0.00151104	0.449741
ACTR3	0.0015433	0.418533
NRP2	0.00160964	0.46812
PMAIP1	0.00161056	0.565522
PGF	0.00167461	0.568443
MYOM2	0.00173897	0.402568
USP9Y	0.00176283	0.536242
HOXB5	0.00176283	0.884648
LOC284230	0.00176283	0.437822
FABP5	0.00178083	0.670585
EFNB2	0.00187692	0.446673
CDH5	0.00195324	0.402924
COL10A1	0.00201461	0.741298
LOC649518	0.00201461	0.437076
KIT	0.0020424	0.481722
CXCL5	0.00207256	0.400897
ACSL1	0.00213353	0.463533
ERO1LB	0.00216434	0.431558
ATP1B3	0.0022502	0.461842
HBB	0.00226637	0.583749
SUMO2	0.00226637	0.427084
EGR1	0.00227844	0.58013
CLDN5	0.00232969	0.421611
CKM	0.00251812	0.403938
HSPA1A	0.00251812	0.431378
C12orf5	0.00260169	0.40513
SSTR1	0.00270754	0.504025
LOC653658	0.00276985	0.424492
HBA2;HBA1	0.00276985	0.865959
LDHB	0.00289743	0.637294
TRPA1	0.00302157	0.833696
LOC401206	0.00302157	0.421149
NEXN	0.00304531	0.462667
ENC1	0.00312486	0.43883
SFTPB	0.00327328	0.887144
LOC653974	0.00327328	0.420355
E2F5	0.00333212	0.42414
LY6H	0.00341877	0.516339
TUSC3	0.00344862	0.519031
CDH3	0.00352497	0.459631
LOC440732	0.00352497	0.414529
MMP7	0.00358545	0.512254
LPL	0.00360532	0.512649
LOC647727	0.00377665	0.407036
FLJ13391	0.00377665	0.641781
SALL4	0.00378223	0.418777
TRIB2	0.0039098	0.450848
PTPRE	0.00395132	0.480199
UTY	0.00395833	0.437603
CXCL3	0.00402831	0.902276
LOC387753	0.00402831	0.40482
LOC647100	0.00427996	0.403528
SFTPA1	0.00427996	0.82395
DACH1	0.00451593	0.409474
CYP4B1	0.00453159	0.802265
LOC649682	0.00453159	0.402841
MTPN	0.00458911	0.410953
NPM1	0.0045958	0.441697
TM9SF2	0.00470715	0.40135
FH	0.00474466	0.510363
ABCC3	0.00478322	0.705414
NDUFB9	0.00503482	0.462238
ARHGEF16	0.00503482	0.82428
SCRN2	0.00517414	0.571404
TREM1	0.00526105	0.570026
RAPGEF5	0.00527304	0.683175
RPS28	0.005538	0.440075
FOS	0.005538	0.505218
GALNT3	0.00554016	0.518363
COLEC11	0.005726	0.494494
VEGF	0.00578956	0.807402
PDGFC	0.00580118	0.46881
PTGES3	0.00604111	0.416526
TMSNB	0.00604111	0.785115
CDH11	0.00654417	0.612197
APOC2	0.00654417	0.742343
FOSB	0.00679568	0.660357
NBL1	0.00687682	0.439816
ID1	0.00702793	0.43042
SFTPA2	0.00704717	0.738813
SLC4A4	0.00719142	0.562698
PRKAR2B	0.00729865	0.544982
FLJ23191	0.00740567	0.657838
ANGPTL4	0.00749092	0.448483
PRDM1	0.00750518	0.664493
MLC1	0.00780157	0.66689
HEY2	0.00790973	0.465951
STC1	0.00804197	0.550598
C20orf100	0.00830444	0.705797
ARNT2	0.00855585	0.6622
RPL14	0.00885794	0.517039
C6orf51	0.0089044	0.462084
HSD11B1	0.00905862	0.620278
RDH-E2	0.00930999	0.687949
LOC55971	0.00956134	0.685021
CDCA7	0.00981268	0.612633
DLAT	0.00992386	0.410356
FLJ16518	0.010064	0.668073
VNN1	0.0103153	0.559823
GNAI1	0.0105042	0.414173
PITX2	0.0105666	0.685867
IGSF4	0.0106222	0.693642
AQP4	0.0108179	0.656316
HOP	0.0110692	0.648444
CXorf26	0.0112565	0.525543
MYL4	0.0113204	0.662186
KCNK17	0.0115677	0.56626
MGC22776	0.0115717	0.636407
PCDHB5	0.011784	0.579106
RRAD	0.0118229	0.573
GPC1	0.0119445	0.582428
SLCO4A1	0.011956	0.470547
SLC35F2	0.0120741	0.68186
GPR23	0.0123778	0.418205
SCGB1A1	0.0125765	0.638173
KL	0.0128277	0.63048
PTPRN2	0.0130788	0.583616
TMSB4Y	0.0131323	0.419986
FOLR1	0.01333	0.61426
RPL7	0.0135811	0.421965
FLJ14054	0.0135811	0.648975
RAI2	0.0140833	0.623417
ERG	0.0143812	0.465367
FOXA1	0.0144119	0.615967
IL6	0.0148365	0.434414
PHTF2	0.0148611	0.427716
MAL2	0.0150876	0.599703
ABCA3	0.0153386	0.582942
RPESP	0.0155896	0.541888
DSP	0.0163426	0.603497
UNQ541	0.0165935	0.583721
C9orf61	0.0168445	0.629683
MCTS1	0.0175972	0.40578
TM4SF12	0.0175972	0.579179
MHC2TA	0.0178481	0.578879
OSBPL10	0.018099	0.469512
C17	0.0183499	0.576054
ZNF6	0.0184683	0.495727
ADAMTSL3	0.0186007	0.549987
GALNT7	0.0188038	0.428997
ITGAX	0.0188515	0.607423
FAT	0.0191024	0.4034
RGC32	0.0191024	0.610389
FLJ12604	0.0196039	0.568179
ATP8A2	0.020607	0.592977
RASSF2	0.0208135	0.439372
DKFZP566N034	0.0213591	0.506279
CLDN18	0.0218604	0.552093
CA6	0.0222777	0.511545
ACTN1	0.0228629	0.421335
FLJ21918	0.0233641	0.538001
COLEC10	0.0236147	0.569873
SORL1	0.0238652	0.426767
NGFRAP1	0.0241158	0.592783
PFKFB4	0.0243663	0.497174
ATF3	0.0248673	0.536278
FLJ13840	0.0251178	0.526261
DOCK4	0.0258363	0.402441
ITGA8	0.0261196	0.441344
MGC45438	0.0271211	0.51098
NPR3	0.0276218	0.447536
VIPR1	0.0281225	0.514887
KIAA0555	0.0283728	0.503488
KSP37	0.028623	0.528114
SLC6A14	0.0288733	0.495414
NR4A3	0.0291236	0.506202
CITED2	0.0293702	0.446372
GATA3	0.029624	0.447395
HOXB7	0.0301245	0.45166
SCGB3A2	0.0303746	0.403205
PR1	0.0306248	0.486111
TM4SF13	0.0331258	0.48072
WNT2	0.0333758	0.440224
NKX3-1	0.0348756	0.488958
GEM	0.0356253	0.478061
COL4A4	0.0363749	0.463586
SIAT10	0.0368745	0.468985
SLC19A1	0.0371244	0.491527
MGC17299	0.0381234	0.463499
CTXL	0.0388726	0.462265
MAPK10	0.0396217	0.452502
NXF3	0.0401209	0.455821
MGC35169	0.0403706	0.469776
NR4A1	0.0406202	0.436346
DUSP6	0.041383	0.432456
SARG	0.0416185	0.447916
LOC196264	0.0421175	0.457646
SRPUL	0.0426166	0.444963
RBM8A	0.042866	0.476207
SIPA1L2	0.0430588	0.47423
SPTB	0.043365	0.443507
JAM3	0.0436144	0.421889
JRK	0.0438638	0.438417
DTR	0.0441132	0.437371
FLJ23749	0.044612	0.437022
CELSR1	0.0450456	0.43095
CLIC5	0.0453601	0.457457
STEAP;MGC87042	0.0456094	0.434141
BFSP1	0.0458588	0.427434
LARGE	0.0471051	0.418142
CGI-38	0.0478528	0.42849
SCGF	0.0486003	0.427887
C5R1	0.0495968	0.425396

## Sheet: downSig
Name	Pvalue	logFC
IFI27	1.16925e-06	-0.878549
COL8A2	1.92526e-05	-0.567931
C1QTNF3	2.14166e-05	-0.694178
MFAP4	2.46486e-05	-0.576171
PTGIS	2.51649e-05	-0.680915
MRGPRF	2.69744e-05	-0.539461
PDGFRL	2.70665e-05	-0.865429
AKR1C3	2.83026e-05	-0.581831
GPR158	3.44969e-05	-0.834232
C1S	3.53393e-05	-0.672344
ECM2	6.22759e-05	-0.67512
SERPING1	6.75553e-05	-0.41589
MAGEA1	6.89636e-05	-1.04904
DIO2	7.60984e-05	-0.863147
IGFBP6	8.68172e-05	-0.658623
IGFBP2	9.41364e-05	-0.460062
TNFAIP6	9.79454e-05	-0.533869
DDIT4L	0.000105328	-0.483269
CCND2	0.000131239	-0.410559
PTN	0.000131972	-0.753828
THBS4	0.000131972	-1.38366
CYBRD1	0.000135986	-0.417137
PER3	0.000155417	-0.400895
CNOT2	0.000170215	-0.42313
S100A16	0.000175855	-0.449967
CXCL14	0.000180455	-0.754698
G1P2	0.000193652	-0.792524
FBLN1	0.000198834	-0.667213
SNCA	0.000240433	-0.555053
DCN	0.00024828	-0.646313
ASS1	0.000251875	-0.736824
TRIM7	0.000251875	-1.09714
THBD	0.000254498	-0.458503
MX1	0.000269819	-0.521826
GBP4	0.000280924	-0.542913
ADAMTS18	0.000289398	-0.618173
AMBN	0.000297999	-0.917299
FAP	0.00030966	-0.473429
AOX1	0.000316303	-0.743578
C1R	0.000320254	-0.469369
LPPR4	0.000330605	-0.54763
MDK	0.000368396	-0.454325
GPR133	0.000371313	-0.691442
SFRP4	0.000387596	-0.653482
AXL	0.000394207	-0.64875
IFITM1	0.000404227	-0.553409
SFRP2	0.00040834	-0.590908
OGN	0.000503736	-0.770453
LOC652493	0.000503736	-0.546598
SCG2	0.000508166	-0.546771
ANGPTL2	0.000513583	-0.556319
DOK5	0.000632832	-0.509027
AACS	0.000635096	-0.504578
CCL13	0.000650851	-0.513212
PRDX2	0.000669203	-0.522603
TNFRSF19	0.000735544	-0.711097
GAS1	0.000740078	-0.443516
VIT	0.000749186	-0.575799
MAGEA6	0.000755583	-0.687716
HLA-DQA1	0.000755583	-0.420751
BF	0.000755583	-1.06352
PTPRD	0.00076757	-0.65289
CXCL10	0.000814496	-0.539429
HAPLN1	0.000863316	-0.706521
ADAM12	0.000877568	-0.53503
HTR2B	0.000917542	-0.459586
MGST1	0.000929725	-0.56824
ABCA6	0.000948304	-0.609795
PTX3	0.00096357	-0.409988
CDKN1C	0.000984386	-0.524816
LOXL1	0.00100742	-0.503609
ALDH1A3	0.00100742	-1.20591
LOC642113	0.00100742	-0.530091
DKK1	0.00121628	-0.41269
OLFML3	0.00122209	-0.465846
SSBP2	0.00122384	-0.489192
PROCR	0.00125729	-0.641527
OMD	0.00125923	-0.761656
ABCA8	0.00125923	-1.13075
KCNMB4	0.00128699	-0.434905
CDO1	0.00142179	-0.791211
OSR2	0.00150457	-0.666908
PDZRN4	0.00151104	-1.04688
PDGFD	0.00159631	-0.429279
EPHA5	0.00162973	-0.593222
INPP5F	0.00165671	-0.54403
FCGR2B	0.00166349	-0.405476
FER1L3	0.00173204	-0.434762
CPXM	0.00176283	-0.909938
LRAP	0.0017949	-0.801537
FABP3	0.0018303	-0.562023
CILP	0.00188615	-0.417922
MAGEA12	0.00201461	-0.528495
LRFN5	0.00201461	-0.80577
PRICKLE1	0.00203599	-0.475013
HERC5	0.0020424	-0.570628
IFIT2	0.00222662	-0.507776
FLJ20035	0.00226599	-0.555589
XIST	0.00226637	-0.583023
SYNPR	0.00226637	-0.990893
LOC647450	0.00226637	-0.473765
MMP2	0.00229773	-0.449099
SMURF2	0.00231852	-0.406436
BAPX1	0.00246796	-0.680767
ASPN	0.00251812	-0.585066
GBA3	0.00251812	-1.00284
ZNF423	0.00258478	-0.405296
EPHA4	0.00265274	-0.603306
CLU	0.00276985	-0.456409
C9orf58	0.00276985	-0.936938
CDKN2A	0.00279071	-0.682224
VCY	0.00302157	-1.01465
FLJ11000	0.0032277	-0.452832
CRADD	0.00324656	-0.4076
FGFBP2	0.00327328	-0.41468
MAGEC2	0.00327328	-1.03128
CILP2	0.00334169	-0.439074
CHRDL1	0.00346739	-0.442889
VCX3	0.00352497	-0.869538
CDKN2B	0.00355575	-0.427932
FLJ32942	0.00377665	-0.817156
CPS1	0.00402831	-0.789941
GAGE5	0.00402831	-0.421112
FLJ10781	0.00407716	-0.401679
CTNND2	0.00427996	-0.747123
JAM2	0.00446977	-0.435885
CYB5R2	0.00476178	-0.446065
CRABP2	0.00478322	-0.423618
DOC1	0.00497738	-0.459328
KERA	0.00503482	-0.609498
FMOD	0.00528642	-0.426287
TOM1L1	0.00528642	-0.741537
GAGE4	0.00528642	-0.404828
FBLN2	0.00546666	-0.401154
HAND2	0.005538	-0.755138
GAGE8	0.005538	-0.401295
C1QTNF7	0.00578956	-0.695123
CELSR3	0.00591316	-0.550001
DSCR8	0.00604111	-0.779253
BARX1	0.0060681	-0.504264
IFIT1	0.00614544	-0.649538
USMG5	0.00629265	-0.609917
RAB27B	0.00638036	-0.403315
SSX6;SSX4	0.00654417	-0.696499
RAGE	0.00663302	-0.553327
SOX6	0.00667335	-0.408929
SIX2	0.00676793	-0.466612
NUDT12	0.00679568	-0.72056
C21orf7	0.00680867	-0.408375
PTGFR	0.00689336	-0.428704
FLJ22471	0.00694531	-0.454027
PTPRH	0.00704717	-0.714209
EFS	0.00712493	-0.450053
LIPC	0.00724116	-0.665943
COL9A1	0.00755012	-0.679829
C9orf19	0.00777856	-0.422938
CCL8	0.00805301	-0.476703
CPZ	0.00805301	-0.608628
MGC34824	0.00830444	-0.640744
CYP27A1	0.00867328	-0.402536
DKK3	0.00874999	-0.426547
CPT1C	0.00880724	-0.632926
CYP1B1	0.00905862	-0.673621
PALM	0.00916993	-0.646341
OASL	0.00930999	-0.582247
PAGE-5	0.00956134	-0.605407
DMRTA1	0.00968027	-0.418662
ESR1	0.0105666	-0.669748
TGFBR3	0.0108878	-0.628866
HIST1H2AL	0.0109713	-0.517696
IGSF4D	0.0110692	-0.54037
GSTO2	0.0113204	-0.606572
CCK	0.0115717	-0.550959
HCP5	0.0121964	-0.404579
CAPN6	0.0126157	-0.472333
GAGE1	0.0128277	-0.55515
MAP2K6	0.0129859	-0.453985
C21orf42	0.0130788	-0.56194
CYP2C18	0.0135811	-0.550116
BCAS1	0.0138322	-0.581652
DPP4	0.0143344	-0.404295
SSX3;SSX2	0.0148365	-0.539072
ZNF521	0.0150876	-0.528701
LOC405753	0.0153386	-0.507435
POMC	0.0157341	-0.509054
FLJ25084	0.0158406	-0.533547
QPRT	0.0160916	-0.463096
G1P3	0.0163426	-0.57546
HIST2H4	0.0170954	-0.515619
DDX58	0.0173463	-0.516713
GPR2	0.0175972	-0.517238
TARSH	0.0178481	-0.517128
FLJ31846	0.018099	-0.530553
HIST1H2AC	0.0182478	-0.497822
INDO	0.0183499	-0.576402
LOC389903;TRAG3	0.0186007	-0.515574
DDX43	0.0191024	-0.448075
DKK2	0.0193403	-0.457797
OAS1	0.0193532	-0.590473
KCNAB1	0.0194082	-0.457023
BC008967	0.0196039	-0.510151
MX2	0.0198547	-0.508225
FLJ20156	0.0201055	-0.507269
PAK6	0.020607	-0.485817
FLJ45645	0.0208577	-0.559687
DBP	0.0211084	-0.504531
VPS41	0.0213591	-0.441354
ZNF323	0.0218604	-0.49449
DKFZp761B128	0.0231135	-0.48091
ZNF382	0.0233641	-0.50074
CRLF1	0.0236147	-0.478577
FLRT1	0.0238652	-0.429074
MATN4	0.0241158	-0.523389
MAGEA6;MAGEA3	0.0243663	-0.473757
GPR88	0.0246168	-0.488164
SLC38A4	0.0246281	-0.470953
PON3;PON1	0.0248673	-0.472218
FGF2	0.0251178	-0.485694
BAI2	0.025287	-0.465022
MRO	0.0258691	-0.470448
HIST1H4A	0.0261196	-0.460644
XG	0.02637	-0.502881
PRDC	0.0271211	-0.457263
C10orf107	0.0273715	-0.428
NETO1	0.0278721	-0.437228
PGBD4	0.0293738	-0.423833
IFIT4	0.029624	-0.446384
cig5	0.0301245	-0.441992
SSX5	0.0303746	-0.453332
PITX1	0.0308019	-0.413778
VCX;VCX2	0.030875	-0.439575
LOC389199	0.0316254	-0.447524
FLJ37549	0.0318755	-0.430716
SIRT4	0.0321256	-0.437309
NAP1L5	0.0328757	-0.411012
ZNF396	0.0341257	-0.428838
AKAP12	0.0353754	-0.436549
C1orf29	0.0358752	-0.418204
KCNS1	0.0363749	-0.442049
GCGR	0.0366247	-0.40984
FLJ34790	0.0368745	-0.415126
FLJ30213	0.0376239	-0.413447
TNA	0.0378737	-0.410872
FLJ36766	0.0381234	-0.409093
CBX8	0.0383732	-0.417237
DKFZp434P055	0.0391223	-0.405351
PRIC285	0.039372	-0.456264
DKFZP586N0721	0.0396217	-0.404844
PLP1	0.0426166	-0.411
MGAT5B	0.0434244	-0.430645
MSC	0.0438638	-0.402655
UNC5C	0.0476036	-0.414811
