# Supplementary material for: Identification of Potential Therapeutic Targets and Immune Cell Infiltration Characteristics in Osteosarcoma Using Bioinformatics Strategy
Source: Front Oncol. 2020 Aug 21;10:1628. doi: 10.3389/fonc.2020.01628 (PMC7471873; doi:10.3389/fonc.2020.01628)
Supplement: Supplementary file 2 [file Table_2.xlsx]

## Sheet: Sheet1
ONTOLOGY	ID	Description	GeneRatio	BgRatio	pvalue	p.adjust	qvalue	geneID	Count
BP	GO:0048568	embryonic organ development	22/206	428/18670	2.29e-09	7.54e-06	6.3e-06	ID3/FBN2/RUNX2/SATB2/FOXF1/EFNA1/HEY1/FOXF2/HOXB5/KIT/PDGFC/PRDM1/HEY2/FOLR1/ATP8A2/ITGA8/NR4A3/CITED2/GATA3/HOXB7/WNT2/CELSR1	22
BP	GO:0003007	heart morphogenesis	15/206	259/18670	1.98e-07	0.000322765	0.000269901	BMP2/FOXF1/EFNA1/HEY1/CPE/NRP2/MYOM2/CLDN5/HEY2/PITX2/FOLR1/DSP/CITED2/GATA3/WNT2	15
BP	GO:0007178	transmembrane receptor protein serine/threonine kinase signaling pathway	17/206	349/18670	3.54e-07	0.000322765	0.000269901	FBN2/INHBB/RUNX2/BMP2/BAMBI/USP9Y/CDH5/EGR1/CLDN5/HSPA1A/FOS/NBL1/ID1/FOLR1/SORL1/ITGA8/CITED2	17
BP	GO:0048871	multicellular organismal homeostasis	20/206	485/18670	4.6e-07	0.000322765	0.000269901	SLN/CXCR4/IRX3/SFTPD/CA2/FABP5/ACSL1/EGR1/CDH3/SFTPA1/FH/PDGFC/ID1/SFTPA2/PRKAR2B/AQP4/IL6/CLDN18/NPR3/NR4A3	20
BP	GO:0060485	mesenchyme development	15/206	278/18670	4.91e-07	0.000322765	0.000269901	BMP2/FOXF1/EFNA1/MYC/HEY1/FOXF2/BAMBI/NRP2/HEY2/PITX2/FOLR1/FOXA1/IL6/CITED2/WNT2	15
BP	GO:0060562	epithelial tube morphogenesis	16/206	322/18670	6.09e-07	0.000333814	0.00027914	CXCR4/BMP2/FOXF1/IRX3/MYC/PGF/EFNB2/SALL4/FOLR1/FOXA1/ITGAX/GATA3/HOXB7/WNT2/NKX3-1/CELSR1	16
BP	GO:0001655	urogenital system development	16/206	330/18670	8.43e-07	0.000391631	0.000327487	ID3/BMP2/FOXF1/IRX3/MYC/ANGPT1/CA2/PGF/EFNB2/EGR1/FOXA1/ITGA8/GATA3/HOXB7/NKX3-1/COL4A4	16
BP	GO:0072001	renal system development	15/206	293/18670	9.53e-07	0.000391631	0.000327487	ID3/BMP2/FOXF1/IRX3/MYC/ANGPT1/CA2/PGF/EFNB2/EGR1/ITGA8/GATA3/HOXB7/NKX3-1/COL4A4	15
BP	GO:0003158	endothelium development	10/206	132/18670	2.08e-06	0.000761377	0.000636675	CXCR4/HEY1/HOXB5/CDH5/CLDN5/ID1/HEY2/STC1/ITGAX/COL4A4	10
BP	GO:0007389	pattern specification process	18/206	446/18670	2.4e-06	0.000789069	0.000659831	SATB2/BMP2/FOXF1/IRX3/HEY1/NRP2/HOXB5/NBL1/HEY2/STC1/PITX2/FOLR1/FOXA1/CITED2/HOXB7/WNT2/NKX3-1/CELSR1	18
BP	GO:0001822	kidney development	14/206	278/18670	2.68e-06	0.000802443	0.000671014	ID3/BMP2/IRX3/MYC/ANGPT1/CA2/PGF/EFNB2/EGR1/ITGA8/GATA3/HOXB7/NKX3-1/COL4A4	14
BP	GO:0003205	cardiac chamber development	11/206	171/18670	3.2e-06	0.000876117	0.000732622	FOXF1/HEY1/CPE/NRP2/SALL4/PRDM1/HEY2/DSP/CITED2/GATA3/WNT2	11
BP	GO:0048562	embryonic organ morphogenesis	14/206	288/18670	4.05e-06	0.00102312	0.000855551	FBN2/RUNX2/SATB2/FOXF1/EFNA1/FOXF2/HOXB5/FOLR1/ATP8A2/ITGA8/NR4A3/GATA3/HOXB7/CELSR1	14
BP	GO:0045446	endothelial cell differentiation	9/206	114/18670	4.85e-06	0.00113966	0.000953002	CXCR4/HEY1/HOXB5/CDH5/CLDN5/ID1/HEY2/STC1/COL4A4	9
BP	GO:0007585	respiratory gaseous exchange	7/206	62/18670	5.29e-06	0.00115924	0.000969376	NR4A2/SFTPD/SFTPC/SFTPB/SFTPA1/DACH1/SFTPA2	7
BP	GO:0048762	mesenchymal cell differentiation	12/206	219/18670	6e-06	0.00123372	0.00103165	BMP2/EFNA1/HEY1/FOXF2/BAMBI/NRP2/HEY2/PITX2/FOLR1/FOXA1/IL6/WNT2	12
BP	GO:0044331	cell-cell adhesion mediated by cadherin	6/206	44/18670	8.35e-06	0.00158685	0.00132694	CDH15/CDH2/CDH5/CDH3/CDH11/FOXA1	6
BP	GO:0003002	regionalization	15/206	351/18670	8.69e-06	0.00158685	0.00132694	BMP2/FOXF1/IRX3/HEY1/NRP2/HOXB5/NBL1/HEY2/PITX2/FOXA1/CITED2/HOXB7/WNT2/NKX3-1/CELSR1	15
BP	GO:0098742	cell-cell adhesion via plasma-membrane adhesion molecules	13/206	273/18670	1.12e-05	0.00193682	0.0016196	PCDH17/CDH15/BMP2/CDH2/PCDH20/CDH5/CLDN5/NEXN/CDH3/CDH11/PCDHB5/CLDN18/CELSR1	13
BP	GO:0001763	morphogenesis of a branching structure	11/206	196/18670	1.18e-05	0.00193682	0.0016196	BMP2/TGM2/FOXF1/MYC/PGF/PRDM1/FOXA1/HOXB7/WNT2/NKX3-1/CELSR1	11
BP	GO:0003206	cardiac chamber morphogenesis	9/206	129/18670	1.33e-05	0.0019402	0.00162243	FOXF1/HEY1/CPE/NRP2/HEY2/DSP/CITED2/GATA3/WNT2	9
BP	GO:0007179	transforming growth factor beta receptor signaling pathway	11/206	199/18670	1.36e-05	0.0019402	0.00162243	FBN2/BAMBI/USP9Y/CDH5/CLDN5/HSPA1A/FOS/ID1/FOLR1/ITGA8/CITED2	11
BP	GO:0016339	calcium-dependent cell-cell adhesion via plasma membrane cell adhesion molecules	6/206	48/18670	1.4e-05	0.0019402	0.00162243	CDH15/CDH2/CDH5/CDH3/CDH11/PCDHB5	6
BP	GO:0003231	cardiac ventricle development	9/206	130/18670	1.42e-05	0.0019402	0.00162243	FOXF1/HEY1/CPE/SALL4/PRDM1/HEY2/DSP/CITED2/GATA3	9
BP	GO:0007156	homophilic cell adhesion via plasma membrane adhesion molecules	10/206	168/18670	1.78e-05	0.00234022	0.00195692	PCDH17/CDH15/CDH2/PCDH20/CDH5/NEXN/CDH3/CDH11/PCDHB5/CELSR1	10
BP	GO:0071560	cellular response to transforming growth factor beta stimulus	12/206	249/18670	2.18e-05	0.00275792	0.00230622	FBN2/BAMBI/USP9Y/CDH5/CLDN5/HSPA1A/FOS/ID1/FOLR1/ITGA8/CITED2/WNT2	12
BP	GO:0060317	cardiac epithelial to mesenchymal transition	5/206	32/18670	2.46e-05	0.00299765	0.00250668	BMP2/EFNA1/HEY1/HEY2/WNT2	5
BP	GO:0001837	epithelial to mesenchymal transition	9/206	140/18670	2.56e-05	0.00300871	0.00251593	BMP2/EFNA1/HEY1/FOXF2/BAMBI/HEY2/FOXA1/IL6/WNT2	9
BP	GO:0071559	response to transforming growth factor beta	12/206	255/18670	2.76e-05	0.00312626	0.00261423	FBN2/BAMBI/USP9Y/CDH5/CLDN5/HSPA1A/FOS/ID1/FOLR1/ITGA8/CITED2/WNT2	12
BP	GO:0072006	nephron development	9/206	142/18670	2.87e-05	0.00314248	0.00262778	BMP2/IRX3/MYC/ANGPT1/PGF/EGR1/GATA3/HOXB7/COL4A4	9
BP	GO:0060326	cell chemotaxis	13/206	304/18670	3.47e-05	0.00363937	0.0030433	CXCR4/CXCL2/SFTPD/PGF/KIT/CXCL5/CXCL3/ARHGEF16/NBL1/IL6/DOCK4/NR4A1/JAM3	13
BP	GO:0061138	morphogenesis of a branching epithelium	10/206	182/18670	3.54e-05	0.00363937	0.0030433	BMP2/TGM2/FOXF1/MYC/PGF/FOXA1/HOXB7/WNT2/NKX3-1/CELSR1	10
BP	GO:0050900	leukocyte migration	17/206	499/18670	4.09e-05	0.00407466	0.00340729	CXCR4/CXCL2/ANGPT1/SFTPD/MMP1/PGF/KIT/CXCL5/ATP1B3/CXCL3/TREM1/NBL1/GPC1/IL6/ITGAX/GATA3/JAM3	17
BP	GO:0048754	branching morphogenesis of an epithelial tube	9/206	150/18670	4.41e-05	0.00426929	0.00357004	BMP2/FOXF1/MYC/PGF/FOXA1/HOXB7/WNT2/NKX3-1/CELSR1	9
BP	GO:1990845	adaptive thermogenesis	9/206	154/18670	5.42e-05	0.00509336	0.00425914	SLN/CXCR4/FABP5/ACSL1/FH/PDGFC/ID1/SORL1/NPR3	9
BP	GO:0003170	heart valve development	6/206	61/18670	5.62e-05	0.00513341	0.00429263	BMP2/EFNA1/HEY1/PRDM1/HEY2/GATA3	6
BP	GO:0001656	metanephros development	7/206	90/18670	6.19e-05	0.00550262	0.00460137	ID3/IRX3/MYC/EGR1/ITGA8/GATA3/NKX3-1	7
BP	GO:0046677	response to antibiotic	13/206	327/18670	7.32e-05	0.00626919	0.00524239	ID3/GGH/RPL23/HBB/EGR1/TRPA1/ID1/GNAI1/SCGB1A1/IL6/CLDN18/NR4A3/GATA3	13
BP	GO:0072111	cell proliferation involved in kidney development	4/206	21/18670	7.44e-05	0.00626919	0.00524239	BMP2/MYC/EGR1/GATA3	4
BP	GO:0090092	regulation of transmembrane receptor protein serine/threonine kinase signaling pathway	11/206	241/18670	7.85e-05	0.00645645	0.00539898	FBN2/INHBB/BMP2/BAMBI/CDH5/HSPA1A/NBL1/FOLR1/SORL1/ITGA8/CITED2	11
BP	GO:0090287	regulation of cellular response to growth factor stimulus	12/206	292/18670	0.00010165	0.0081518	0.00681665	FBN2/RUNX2/BAMBI/CDH5/HSPA1A/NBL1/GPC1/FOLR1/SORL1/ITGA8/CITED2/GATA3	12
BP	GO:0071772	response to BMP	9/206	170/18670	0.000116061	0.00887464	0.0074211	RUNX2/BMP2/USP9Y/CDH5/EGR1/NBL1/ID1/SORL1/GATA3	9
BP	GO:0071773	cellular response to BMP stimulus	9/206	170/18670	0.000116061	0.00887464	0.0074211	RUNX2/BMP2/USP9Y/CDH5/EGR1/NBL1/ID1/SORL1/GATA3	9
BP	GO:0060840	artery development	7/206	100/18670	0.00012091	0.00903531	0.00755546	FOXF1/HEY1/EFNB2/PRDM1/HEY2/FOLR1/NKX3-1	7
BP	GO:0003181	atrioventricular valve morphogenesis	4/206	24/18670	0.000128643	0.00939955	0.00786004	BMP2/EFNA1/HEY1/HEY2	4
BP	GO:0001659	temperature homeostasis	9/206	173/18670	0.000132556	0.00947488	0.00792303	SLN/CXCR4/FABP5/ACSL1/EGR1/FH/PDGFC/ID1/NPR3	9
BP	GO:0003208	cardiac ventricle morphogenesis	6/206	73/18670	0.000154417	0.0108026	0.0090333	FOXF1/HEY1/CPE/HEY2/DSP/GATA3	6
BP	GO:0072078	nephron tubule morphogenesis	6/206	74/18670	0.000166515	0.0114063	0.00953809	BMP2/IRX3/MYC/PGF/GATA3/HOXB7	6
BP	GO:0003171	atrioventricular valve development	4/206	26/18670	0.000177892	0.0115351	0.00964586	BMP2/EFNA1/HEY1/HEY2	4
BP	GO:0003281	ventricular septum development	6/206	75/18670	0.00017935	0.0115351	0.00964586	HEY1/SALL4/PRDM1/HEY2/CITED2/GATA3	6
BP	GO:0106106	cold-induced thermogenesis	8/206	143/18670	0.00019087	0.0115351	0.00964586	SLN/CXCR4/FABP5/ACSL1/FH/PDGFC/ID1/NPR3	8
BP	GO:0120161	regulation of cold-induced thermogenesis	8/206	143/18670	0.00019087	0.0115351	0.00964586	SLN/CXCR4/FABP5/ACSL1/FH/PDGFC/ID1/NPR3	8
BP	GO:0045444	fat cell differentiation	10/206	223/18670	0.000191689	0.0115351	0.00964586	CCDC3/INHBB/BMP2/NR4A2/LPL/TRIB2/IL6/NR4A3/GATA3/NR4A1	10
BP	GO:0048844	artery morphogenesis	6/206	76/18670	0.000192954	0.0115351	0.00964586	FOXF1/HEY1/EFNB2/PRDM1/HEY2/FOLR1	6
BP	GO:0072088	nephron epithelium morphogenesis	6/206	76/18670	0.000192954	0.0115351	0.00964586	BMP2/IRX3/MYC/PGF/GATA3/HOXB7	6
BP	GO:0030595	leukocyte chemotaxis	10/206	224/18670	0.00019875	0.0116694	0.00975816	CXCR4/CXCL2/SFTPD/PGF/KIT/CXCL5/CXCL3/NBL1/IL6/JAM3	10
BP	GO:0043129	surfactant homeostasis	3/206	11/18670	0.00020463	0.0118039	0.00987061	SFTPD/SFTPA1/SFTPA2	3
BP	GO:0060425	lung morphogenesis	5/206	50/18670	0.000220484	0.0121985	0.0102005	FOXF1/ID1/FOXA1/WNT2/CELSR1	5
BP	GO:0061333	renal tubule morphogenesis	6/206	78/18670	0.0002226	0.0121985	0.0102005	BMP2/IRX3/MYC/PGF/GATA3/HOXB7	6
BP	GO:0072028	nephron morphogenesis	6/206	78/18670	0.0002226	0.0121985	0.0102005	BMP2/IRX3/MYC/PGF/GATA3/HOXB7	6
BP	GO:0003151	outflow tract morphogenesis	6/206	79/18670	0.000238708	0.0128668	0.0107594	NRP2/CLDN5/HEY2/PITX2/FOLR1/CITED2	6
BP	GO:0003279	cardiac septum development	7/206	112/18670	0.000244845	0.0129847	0.010858	HEY1/NRP2/SALL4/PRDM1/HEY2/CITED2/GATA3	7
BP	GO:0043062	extracellular structure organization	14/206	422/18670	0.000259242	0.0132353	0.0110675	FBN2/IBSP/FOXF1/FOXF2/MMP1/COL10A1/MMP7/LPL/APOC2/IL6/ITGAX/ITGA8/COL4A4/JAM3	14
BP	GO:0071774	response to fibroblast growth factor	8/206	150/18670	0.0002645	0.0132353	0.0110675	RUNX2/CDC5L/GALNT3/GPC1/SCGB1A1/KL/GATA3/NR4A1	8
BP	GO:0003179	heart valve morphogenesis	5/206	52/18670	0.000265672	0.0132353	0.0110675	BMP2/EFNA1/HEY1/HEY2/GATA3	5
BP	GO:0072132	mesenchyme morphogenesis	5/206	52/18670	0.000265672	0.0132353	0.0110675	BMP2/FOXF1/MYC/HEY1/HEY2	5
BP	GO:0060441	epithelial tube branching involved in lung morphogenesis	4/206	29/18670	0.000275394	0.0135149	0.0113013	FOXF1/FOXA1/WNT2/CELSR1	4
BP	GO:0006413	translational initiation	9/206	193/18670	0.000300376	0.0145241	0.0121452	RPS4Y1/EIF1AY/RPL23/RPLP1/NPM1/RPS28/RPL14/RPL7/MCTS1	9
BP	GO:0001886	endothelial cell morphogenesis	3/206	13/18670	0.000348955	0.0159314	0.013322	ID1/STC1/COL4A4	3
BP	GO:0048875	chemical homeostasis within a tissue	3/206	13/18670	0.000348955	0.0159314	0.013322	SFTPD/SFTPA1/SFTPA2	3
BP	GO:0001764	neuron migration	8/206	157/18670	0.000359906	0.0159314	0.013322	CXCR4/MATN2/SATB2/NR4A2/ASPM/NRP2/GATA3/CELSR1	8
BP	GO:0030509	BMP signaling pathway	8/206	157/18670	0.000359906	0.0159314	0.013322	RUNX2/BMP2/USP9Y/CDH5/EGR1/NBL1/ID1/SORL1	8
BP	GO:0043434	response to peptide hormone	14/206	436/18670	0.000360333	0.0159314	0.013322	GGH/INHBB/NR4A2/CDC5L/CA2/EGR1/LPL/PTPRE/PRKAR2B/GNAI1/KL/SORL1/NR4A3/NR4A1	14
BP	GO:0060070	canonical Wnt signaling pathway	12/206	335/18670	0.000360646	0.0159314	0.013322	BMP2/CDH2/NR4A2/SOX7/ASPM/BAMBI/EGR1/CDH3/FOLR1/GATA3/WNT2/JRK	12
BP	GO:1901653	cellular response to peptide	13/206	385/18670	0.000363398	0.0159314	0.013322	INHBB/NR4A2/CDC5L/RPL23/CA2/LPL/PTPRE/ID1/PRKAR2B/KL/SORL1/NR4A3/NR4A1	13
BP	GO:0000184	nuclear-transcribed mRNA catabolic process, nonsense-mediated decay	7/206	120/18670	0.000373358	0.0161526	0.0135071	RPS4Y1/RPL23/RPLP1/RPS28/RPL14/RPL7/RBM8A	7
BP	GO:0048872	homeostasis of number of cells	10/206	246/18670	0.000419278	0.0179037	0.0149714	CDH2/IL7R/PMAIP1/KIT/HSPA1A/FH/IL6/RASSF2/GATA3/JAM3	10
BP	GO:0003188	heart valve formation	3/206	14/18670	0.00044052	0.0180232	0.0150713	EFNA1/HEY1/HEY2	3
BP	GO:0003214	cardiac left ventricle morphogenesis	3/206	14/18670	0.00044052	0.0180232	0.0150713	FOXF1/CPE/HEY2	3
BP	GO:1901722	regulation of cell proliferation involved in kidney development	3/206	14/18670	0.00044052	0.0180232	0.0150713	MYC/EGR1/GATA3	3
BP	GO:0035904	aorta development	5/206	58/18670	0.000444003	0.0180232	0.0150713	HEY1/EFNB2/PRDM1/HEY2/NKX3-1	5
BP	GO:0001885	endothelial cell development	5/206	59/18670	0.000480814	0.0191577	0.01602	CDH5/CLDN5/ID1/STC1/COL4A4	5
BP	GO:0050679	positive regulation of epithelial cell proliferation	9/206	206/18670	0.000483604	0.0191577	0.01602	BMP2/MYC/NRP2/PGF/CDH3/ID1/NR4A3/WNT2/NR4A1	9
BP	GO:0002064	epithelial cell development	9/206	207/18670	0.000500845	0.0193922	0.016216	CXCR4/CDH5/CLDN5/ID1/PRDM1/STC1/FOXA1/COL4A4/BFSP1	9
BP	GO:0045667	regulation of osteoblast differentiation	7/206	126/18670	0.000501318	0.0193922	0.016216	ID3/FBN2/RUNX2/BMP2/ID1/IL6/RASSF2	7
BP	GO:0097529	myeloid leukocyte migration	9/206	210/18670	0.000555622	0.0208311	0.0174193	CXCL2/SFTPD/PGF/KIT/CXCL5/CXCL3/NBL1/IL6/JAM3	9
BP	GO:0045785	positive regulation of cell adhesion	13/206	403/18670	0.000558932	0.0208311	0.0174193	IBSP/TGM2/FOXF1/ANGPT1/IL7R/HSPH1/EFNB2/VNN1/FOXA1/IL6/NR4A3/CITED2/GATA3	13
BP	GO:0090596	sensory organ morphogenesis	10/206	256/18670	0.000572209	0.0208311	0.0174193	FBN2/FOXF2/PRDM1/PITX2/ATP8A2/ITGA8/NR4A3/GATA3/WNT2/CELSR1	10
BP	GO:0072080	nephron tubule development	6/206	93/18670	0.000576232	0.0208311	0.0174193	BMP2/IRX3/MYC/PGF/GATA3/HOXB7	6
BP	GO:0019433	triglyceride catabolic process	4/206	35/18670	0.00057653	0.0208311	0.0174193	FABP5/LPL/APOC2/SORL1	4
BP	GO:1905332	positive regulation of morphogenesis of an epithelium	4/206	35/18670	0.00057653	0.0208311	0.0174193	ITGAX/GATA3/HOXB7/WNT2	4
BP	GO:0060993	kidney morphogenesis	6/206	94/18670	0.000609947	0.021799	0.0182286	BMP2/IRX3/MYC/PGF/GATA3/HOXB7	6
BP	GO:0061326	renal tubule development	6/206	95/18670	0.000645173	0.02281	0.019074	BMP2/IRX3/MYC/PGF/GATA3/HOXB7	6
BP	GO:0001666	response to hypoxia	12/206	359/18670	0.000666536	0.0233146	0.019496	CXCR4/BMP2/NR4A2/MYC/PMAIP1/PGF/EGR1/ANGPTL4/STC1/ARNT2/CITED2/NKX3-1	12
BP	GO:1905314	semi-lunar valve development	4/206	37/18670	0.000714806	0.0245564	0.0205344	EFNA1/HEY1/HEY2/GATA3	4
BP	GO:0120162	positive regulation of cold-induced thermogenesis	6/206	97/18670	0.000720341	0.0245564	0.0205344	SLN/CXCR4/FABP5/ACSL1/FH/PDGFC	6
BP	GO:0007409	axonogenesis	14/206	468/18670	0.000724443	0.0245564	0.0205344	CXCR4/MATN2/CDH2/NR4A2/EFNA1/NRP2/EFNB2/NEXN/CDH11/GPC1/ATP8A2/NR4A3/GATA3/SPTB	14
BP	GO:0009952	anterior/posterior pattern specification	9/206	219/18670	0.000750143	0.0249768	0.020886	BMP2/FOXF1/HEY1/HOXB5/HEY2/HOXB7/WNT2/NKX3-1/CELSR1	9
BP	GO:0060675	ureteric bud morphogenesis	5/206	65/18670	0.000752039	0.0249768	0.020886	BMP2/MYC/PGF/GATA3/HOXB7	5
BP	GO:0006898	receptor-mediated endocytosis	11/206	316/18670	0.000799733	0.0262545	0.0219544	CD2AP/ANGPT1/SFTPD/HSPH1/EFNB2/HBB/COLEC11/APOC2/FOLR1/SORL1/SCGB3A2	11
BP	GO:0072171	mesonephric tubule morphogenesis	5/206	66/18670	0.00080648	0.0262545	0.0219544	BMP2/MYC/PGF/GATA3/HOXB7	5
BP	GO:0030198	extracellular matrix organization	12/206	368/18670	0.000826986	0.0266581	0.0222919	FBN2/IBSP/FOXF1/FOXF2/MMP1/COL10A1/MMP7/IL6/ITGAX/ITGA8/COL4A4/JAM3	12
BP	GO:1901342	regulation of vasculature development	13/206	422/18670	0.000855437	0.0271424	0.0226968	CXCR4/EFNA1/HEY1/PGF/EFNB2/CDH5/KIT/EGR1/ID1/ANGPTL4/HEY2/IL6/ITGAX	13
BP	GO:0036293	response to decreased oxygen levels	12/206	370/18670	0.000866712	0.0271424	0.0226968	CXCR4/BMP2/NR4A2/MYC/PMAIP1/PGF/EGR1/ANGPTL4/STC1/ARNT2/CITED2/NKX3-1	12
BP	GO:0055090	acylglycerol homeostasis	4/206	39/18670	0.000875027	0.0271424	0.0226968	SLC25A27/LPL/APOC2/ANGPTL4	4
BP	GO:0070328	triglyceride homeostasis	4/206	39/18670	0.000875027	0.0271424	0.0226968	SLC25A27/LPL/APOC2/ANGPTL4	4
BP	GO:0001649	osteoblast differentiation	9/206	225/18670	0.000908293	0.0276686	0.0231369	ID3/FBN2/IBSP/RUNX2/SATB2/BMP2/ID1/IL6/RASSF2	9
BP	GO:0071375	cellular response to peptide hormone stimulus	11/206	321/18670	0.000908823	0.0276686	0.0231369	INHBB/NR4A2/CDC5L/CA2/LPL/PTPRE/PRKAR2B/KL/SORL1/NR4A3/NR4A1	11
BP	GO:0072073	kidney epithelium development	7/206	140/18670	0.00093707	0.0282668	0.0236371	BMP2/IRX3/MYC/PGF/EFNB2/GATA3/HOXB7	7
BP	GO:0042036	negative regulation of cytokine biosynthetic process	4/206	40/18670	0.000963933	0.0285533	0.0238767	INHBB/SFTPD/TRIB2/IL6	4
BP	GO:0090184	positive regulation of kidney development	4/206	40/18670	0.000963933	0.0285533	0.0238767	MYC/EGR1/GATA3/HOXB7	4
BP	GO:0055008	cardiac muscle tissue morphogenesis	5/206	69/18670	0.000987501	0.0289902	0.024242	BMP2/MYOM2/HEY2/DSP/WNT2	5
BP	GO:0007411	axon guidance	10/206	276/18670	0.00101775	0.0293669	0.0245571	CXCR4/MATN2/EFNA1/NRP2/EFNB2/NEXN/GPC1/NR4A3/GATA3/SPTB	10
BP	GO:0034332	adherens junction organization	7/206	142/18670	0.0010182	0.0293669	0.0245571	CDH15/CDH2/CDH5/CDH3/CDH11/DSP/ACTN1	7
BP	GO:0048608	reproductive structure development	13/206	431/18670	0.00103652	0.0293931	0.0245789	INHBB/HEY1/FOXF2/ASPM/KIT/PRDM1/HEY2/STC1/FOXA1/CITED2/GATA3/WNT2/NKX3-1	13
BP	GO:0050678	regulation of epithelial cell proliferation	12/206	378/18670	0.00104193	0.0293931	0.0245789	BMP2/MYC/NRP2/PGF/EFNB2/CDH3/ID1/NR4A3/GATA3/WNT2/NKX3-1/NR4A1	12
BP	GO:0097485	neuron projection guidance	10/206	277/18670	0.00104592	0.0293931	0.0245789	CXCR4/MATN2/EFNA1/NRP2/EFNB2/NEXN/GPC1/NR4A3/GATA3/SPTB	10
BP	GO:0044344	cellular response to fibroblast growth factor stimulus	7/206	143/18670	0.00106078	0.029558	0.0247168	RUNX2/CDC5L/GALNT3/GPC1/KL/GATA3/NR4A1	7
BP	GO:0006614	SRP-dependent cotranslational protein targeting to membrane	6/206	105/18670	0.00109093	0.0299886	0.0250769	RPS4Y1/RPL23/RPLP1/RPS28/RPL14/RPL7	6
BP	GO:0050673	epithelial cell proliferation	13/206	434/18670	0.00110359	0.0299886	0.0250769	BMP2/MYC/NRP2/PGF/EFNB2/KIT/CDH3/ID1/NR4A3/GATA3/WNT2/NKX3-1/NR4A1	13
BP	GO:0061458	reproductive system development	13/206	434/18670	0.00110359	0.0299886	0.0250769	INHBB/HEY1/FOXF2/ASPM/KIT/PRDM1/HEY2/STC1/FOXA1/CITED2/GATA3/WNT2/NKX3-1	13
BP	GO:0015669	gas transport	3/206	19/18670	0.00112596	0.0300989	0.0251691	MYC/CA2/HBB	3
BP	GO:0060716	labyrinthine layer blood vessel development	3/206	19/18670	0.00112596	0.0300989	0.0251691	HEY1/HEY2/WNT2	3
BP	GO:0015701	bicarbonate transport	4/206	42/18670	0.00116047	0.0307712	0.0257313	CA2/HBB/SLC4A4/CA6	4
BP	GO:0048545	response to steroid hormone	12/206	385/18670	0.00121854	0.0320524	0.0268027	NR4A2/CA2/FOS/FOSB/STC1/SCGB1A1/FOXA1/IL6/ABCA3/NR4A3/NKX3-1/NR4A1	12
BP	GO:0046461	neutral lipid catabolic process	4/206	43/18670	0.00126856	0.0328426	0.0274635	FABP5/LPL/APOC2/SORL1	4
BP	GO:0046464	acylglycerol catabolic process	4/206	43/18670	0.00126856	0.0328426	0.0274635	FABP5/LPL/APOC2/SORL1	4
BP	GO:0006613	cotranslational protein targeting to membrane	6/206	109/18670	0.00132379	0.0337078	0.028187	RPS4Y1/RPL23/RPLP1/RPS28/RPL14/RPL7	6
BP	GO:0072009	nephron epithelium development	6/206	109/18670	0.00132379	0.0337078	0.028187	BMP2/IRX3/MYC/PGF/GATA3/HOXB7	6
BP	GO:0007565	female pregnancy	8/206	192/18670	0.00134298	0.0337078	0.028187	PGF/MMP7/FOS/FOSB/PRDM1/STC1/SCGB1A1/CLIC5	8
BP	GO:0048839	inner ear development	8/206	192/18670	0.00134298	0.0337078	0.028187	BMP2/SLC25A27/HEY2/ATP8A2/ITGA8/NR4A3/GATA3/CELSR1	8
BP	GO:0051145	smooth muscle cell differentiation	5/206	74/18670	0.00135399	0.0337266	0.0282027	FOXF1/HEY1/KIT/HEY2/ITGA8	5
BP	GO:0003197	endocardial cushion development	4/206	44/18670	0.00138349	0.0339471	0.0283871	BMP2/FOXF1/HEY1/HEY2	4
BP	GO:0010463	mesenchymal cell proliferation	4/206	44/18670	0.00138349	0.0339471	0.0283871	BMP2/FOXF1/MYC/WNT2	4
BP	GO:0070482	response to oxygen levels	12/206	394/18670	0.00148145	0.0360815	0.0301719	CXCR4/BMP2/NR4A2/MYC/PMAIP1/PGF/EGR1/ANGPTL4/STC1/ARNT2/CITED2/NKX3-1	12
BP	GO:0001503	ossification	12/206	398/18670	0.00161249	0.0389843	0.0325992	ID3/FBN2/IBSP/RUNX2/SATB2/BMP2/CDH11/ID1/STC1/KL/IL6/RASSF2	12
BP	GO:0042035	regulation of cytokine biosynthetic process	6/206	114/18670	0.00166615	0.0399876	0.0334382	INHBB/SFTPD/EGR1/TRIB2/IL6/GATA3	6
BP	GO:0045216	cell-cell junction organization	7/206	156/18670	0.00175237	0.0417522	0.0349138	CDH15/CDH2/CDH5/CLDN5/CDH3/CDH11/DSP	7
BP	GO:0022407	regulation of cell-cell adhesion	12/206	403/18670	0.00178959	0.0423322	0.0353988	BMP2/SFTPD/IL7R/HSPH1/EFNB2/VNN1/SCGB1A1/FOXA1/IL6/NR4A3/CITED2/GATA3	12
BP	GO:0030278	regulation of ossification	8/206	203/18670	0.00190845	0.0448212	0.0374802	ID3/FBN2/RUNX2/BMP2/ID1/KL/IL6/RASSF2	8
BP	GO:0060537	muscle tissue development	12/206	408/18670	0.0019824	0.0454873	0.0380371	BMP2/MYOM2/EFNB2/EGR1/MTPN/FOS/HEY2/GPC1/DSP/ATF3/ITGA8/WNT2	12
BP	GO:0045047	protein targeting to ER	6/206	118/18670	0.00198539	0.0454873	0.0380371	RPS4Y1/RPL23/RPLP1/RPS28/RPL14/RPL7	6
BP	GO:0016338	calcium-independent cell-cell adhesion via plasma membrane cell-adhesion molecules	3/206	23/18670	0.00199214	0.0454873	0.0380371	BMP2/CLDN5/CLDN18	3
BP	GO:0051004	regulation of lipoprotein lipase activity	3/206	23/18670	0.00199214	0.0454873	0.0380371	LPL/APOC2/ANGPTL4	3
BP	GO:0110110	positive regulation of animal organ morphogenesis	5/206	81/18670	0.00202402	0.0458455	0.0383366	BMP2/MYC/GATA3/HOXB7/WNT2	5
BP	GO:0003012	muscle system process	13/206	465/18670	0.00203572	0.0458455	0.0383366	SLN/CXCR4/CHRM3/MYOM2/KIT/MTPN/HEY2/STC1/MYL4/DSP/ATP8A2/DOCK4/NR4A3	13
BP	GO:0007517	muscle organ development	12/206	410/18670	0.00206415	0.0459752	0.0384451	ID3/BMP2/MYOM2/EFNB2/EGR1/MTPN/FOS/HEY2/GPC1/DSP/ATF3/WNT2	12
BP	GO:0006959	humoral immune response	11/206	356/18670	0.00206944	0.0459752	0.0384451	CXCL2/SFTPD/C7/C4BPA/CXCL5/CXCL3/TREM1/COLEC11/IL6/COLEC10/GATA3	11
BP	GO:0060415	muscle tissue morphogenesis	5/206	82/18670	0.00213645	0.0470633	0.039355	BMP2/MYOM2/HEY2/DSP/WNT2	5
BP	GO:0022409	positive regulation of cell-cell adhesion	9/206	255/18670	0.00215495	0.0470633	0.039355	IL7R/HSPH1/EFNB2/VNN1/FOXA1/IL6/NR4A3/CITED2/GATA3	9
BP	GO:0017015	regulation of transforming growth factor beta receptor signaling pathway	6/206	120/18670	0.00216136	0.0470633	0.039355	FBN2/BAMBI/HSPA1A/FOLR1/ITGA8/CITED2	6
BP	GO:0009409	response to cold	4/206	50/18670	0.00222943	0.0482261	0.0403273	SLC25A27/TRPA1/LPL/FOS	4
BP	GO:0060343	trabecula formation	3/206	24/18670	0.00225836	0.0485326	0.0405836	FBN2/HEY1/HEY2	3
BP	GO:0072599	establishment of protein localization to endoplasmic reticulum	6/206	122/18670	0.00234886	0.0496651	0.0415307	RPS4Y1/RPL23/RPLP1/RPS28/RPL14/RPL7	6
BP	GO:1903844	regulation of cellular response to transforming growth factor beta stimulus	6/206	122/18670	0.00234886	0.0496651	0.0415307	FBN2/BAMBI/HSPA1A/FOLR1/ITGA8/CITED2	6
BP	GO:0009612	response to mechanical stimulus	8/206	210/18670	0.00235637	0.0496651	0.0415307	CXCR4/KIT/TRPA1/MMP7/MTPN/FOS/FOSB/ATP8A2	8
CC	GO:0042599	lamellar body	5/206	17/19717	6.63e-07	0.000223954	0.000172969	SFTPC/SFTPB/SFTPA1/SFTPA2/ABCA3	5
CC	GO:0005913	cell-cell adherens junction	9/206	117/19717	3.88e-06	0.000656393	0.000506962	CDH15/PDLIM3/CDH2/CDCA3/CDH5/CDH3/CDH11/DSP/ACTN1	9
CC	GO:0005911	cell-cell junction	17/206	459/19717	7.05e-06	0.000794357	0.000613517	CDH15/MPDZ/PDLIM3/CD2AP/CDH2/CDCA3/ACTR3/CDH5/KIT/CLDN5/CDH3/CDH11/MLC1/DSP/CLDN18/ACTN1/JAM3	17
CC	GO:0016342	catenin complex	5/206	29/19717	1.15e-05	0.000970257	0.000749373	CDH15/CDH2/CDH5/CDH3/CDH11	5
CC	GO:0005771	multivesicular body	6/206	51/19717	1.47e-05	0.000995074	0.00076854	SFTPD/SFTPC/SFTPB/SFTPA1/SFTPA2/SORL1	6
CC	GO:0005581	collagen trimer	7/206	87/19717	3.54e-05	0.001992	0.00153851	SFTPD/COL10A1/SFTPA1/COLEC11/SFTPA2/COLEC10/COL4A4	7
CC	GO:0045177	apical part of cell	14/206	384/19717	5.5e-05	0.00265457	0.00205025	MPDZ/CDH2/SLC25A27/CA2/ASPM/MYO1B/MLC1/STC1/KL/FOLR1/MAL2/ITGA8/SLC19A1/CLIC5	14
CC	GO:0005916	fascia adherens	3/206	10/19717	0.000127774	0.00481496	0.00371881	CDH2/DSP/ACTN1	3
CC	GO:0005667	transcription factor complex	13/206	365/19717	0.000128209	0.00481496	0.00371881	RUNX2/SATB2/FOXF1/NR4A2/FOXF2/SOX7/E2F5/DACH1/FOS/ARNT2/PITX2/NR4A3/NR4A1	13
CC	GO:0022626	cytosolic ribosome	7/206	112/19717	0.000176005	0.00594898	0.00459466	RPS4Y1/RPL23/RPLP1/RPS28/RPL14/RPL7/MCTS1	7
CC	GO:0016323	basolateral plasma membrane	9/206	217/19717	0.000477387	0.0143573	0.0110888	CDH2/CHRM3/CA2/SLC4A4/MLC1/AQP4/FOLR1/DSP/SLC19A1	9
CC	GO:0045334	clathrin-coated endocytic vesicle	5/206	63/19717	0.000509728	0.0143573	0.0110888	SFTPD/SFTPC/SFTPB/SFTPA1/SFTPA2	5
CC	GO:0071682	endocytic vesicle lumen	3/206	20/19717	0.00112378	0.0283899	0.0219268	HSPH1/HBB/SCGB3A2	3
CC	GO:0005925	focal adhesion	12/206	405/19717	0.00118337	0.0283899	0.0219268	TGM2/CDH2/RPL23/RPLP1/ACTR3/EFNB2/HSPA1A/NEXN/NPM1/RPL7/ACTN1/ITGA8	12
CC	GO:0005924	cell-substrate adherens junction	12/206	408/19717	0.00125991	0.0283899	0.0219268	TGM2/CDH2/RPL23/RPLP1/ACTR3/EFNB2/HSPA1A/NEXN/NPM1/RPL7/ACTN1/ITGA8	12
CC	GO:0030055	cell-substrate junction	12/206	412/19717	0.00136829	0.0289052	0.0223248	TGM2/CDH2/RPL23/RPLP1/ACTR3/EFNB2/HSPA1A/NEXN/NPM1/RPL7/ACTN1/ITGA8	12
CC	GO:0019897	extrinsic component of plasma membrane	7/206	165/19717	0.00177517	0.0318225	0.0245779	CDH15/CDH2/CDH5/CDH3/CDH11/GNAI1/WNT2	7
CC	GO:0045121	membrane raft	10/206	315/19717	0.00182083	0.0318225	0.0245779	CDH15/CDH2/ANGPT1/ATP1B3/LDHB/PRKAR2B/MLC1/GNAI1/GPC1/MAL2	10
CC	GO:0098857	membrane microdomain	10/206	316/19717	0.00186359	0.0318225	0.0245779	CDH15/CDH2/ANGPT1/ATP1B3/LDHB/PRKAR2B/MLC1/GNAI1/GPC1/MAL2	10
CC	GO:0016324	apical plasma membrane	10/206	318/19717	0.00195155	0.0318225	0.0245779	MPDZ/CDH2/ASPM/MLC1/STC1/KL/FOLR1/MAL2/SLC19A1/CLIC5	10
CC	GO:0005791	rough endoplasmic reticulum	5/206	85/19717	0.00197714	0.0318225	0.0245779	SFTPD/SFTPA1/RPS28/SFTPA2/SCGB1A1	5
CC	GO:0098589	membrane region	10/206	328/19717	0.00244308	0.0375347	0.0289897	CDH15/CDH2/ANGPT1/ATP1B3/LDHB/PRKAR2B/MLC1/GNAI1/GPC1/MAL2	10
MF	GO:0001228	DNA-binding transcription activator activity, RNA polymerase II-specific	19/200	439/17697	6.14e-07	0.000295862	0.00027202	RUNX2/SATB2/FOXF1/NR4A2/CDC5L/MYC/FOXF2/HOXB5/EGR1/FOS/FOSB/ARNT2/ERG/FOXA1/ATF3/NR4A3/GATA3/HOXB7/NR4A1	19
MF	GO:0070851	growth factor receptor binding	8/200	134/17697	0.000142936	0.0291376	0.0267896	ESM1/CD2AP/PGF/CDH5/PDGFC/KL/IL6/GATA3	8
MF	GO:0050839	cell adhesion molecule binding	16/200	499/17697	0.000181355	0.0291376	0.0267896	ESM1/CDH15/IBSP/CD2AP/CDH2/CPE/MYO1B/CDH5/HSPA1A/CDH3/ARHGEF16/CDH11/RPL14/DSP/ACTN1/JAM3	16
MF	GO:0005172	vascular endothelial growth factor receptor binding	3/200	13/17697	0.000374074	0.0340573	0.0313128	CD2AP/PGF/CDH5	3
MF	GO:0033613	activating transcription factor binding	6/200	85/17697	0.00040282	0.0340573	0.0313128	MYC/PTMA/NPM1/FOS/HEY2/PITX2	6
MF	GO:0005126	cytokine receptor binding	11/200	286/17697	0.00042395	0.0340573	0.0313128	INHBB/CD2AP/BMP2/CXCL2/BAMBI/PGF/CDH5/CXCL5/CXCL3/IL6/GATA3	11
MF	GO:0035259	glucocorticoid receptor binding	3/200	16/17697	0.00071436	0.0491888	0.0452249	NR4A2/NR4A3/NR4A1	3
