# Supplementary material for: Identification of Potential Therapeutic Targets and Immune Cell Infiltration Characteristics in Osteosarcoma Using Bioinformatics Strategy
Source: Front Oncol. 2020 Aug 21;10:1628. doi: 10.3389/fonc.2020.01628 (PMC7471873; doi:10.3389/fonc.2020.01628)
Supplement: Supplementary file 3 [file Table_3.xlsx]

## Sheet: Sheet1
ONTOLOGY	ID	Description	GeneRatio	BgRatio	pvalue	p.adjust	qvalue	geneID	Count
BP	GO:0030198	extracellular matrix organization	21/178	368/18670	5.44e-11	1.54e-07	1.25e-07	COL8A2/MFAP4/ECM2/FBLN1/DCN/FAP/SFRP2/VIT/HAPLN1/ADAM12/PTX3/LOXL1/MMP2/JAM2/FMOD/FBLN2/COL9A1/CYP1B1/DPP4/MATN4/FGF2	21
BP	GO:0043062	extracellular structure organization	22/178	422/18670	1.05e-10	1.54e-07	1.25e-07	COL8A2/MFAP4/ECM2/FBLN1/DCN/FAP/SFRP2/VIT/HAPLN1/ADAM12/PTX3/LOXL1/MMP2/JAM2/FMOD/FBLN2/LIPC/COL9A1/CYP1B1/DPP4/MATN4/FGF2	22
BP	GO:0090287	regulation of cellular response to growth factor stimulus	14/178	292/18670	8.43e-07	0.000827444	0.000669062	DCN/SFRP4/SFRP2/DOK5/CDKN1C/DKK1/SMURF2/ASPN/ZNF423/CHRDL1/CDKN2B/DKK3/TGFBR3/FGF2	14
BP	GO:1903035	negative regulation of response to wounding	8/178	90/18670	2.32e-06	0.00121933	0.000985934	SERPING1/THBD/ADAMTS18/FAP/MDK/INPP5F/EPHA4/FGF2	8
BP	GO:0032102	negative regulation of response to external stimulus	15/178	365/18670	2.32e-06	0.00121933	0.000985934	C1QTNF3/PTGIS/SERPING1/TNFAIP6/THBD/ADAMTS18/FAP/MDK/PRDX2/INPP5F/FCGR2B/LRFN5/EPHA4/CCK/FGF2	15
BP	GO:0060337	type I interferon signaling pathway	8/178	95/18670	3.5e-06	0.00121933	0.000985934	IFI27/MX1/IFITM1/IFIT2/IFIT1/OASL/OAS1/MX2	8
BP	GO:0071357	cellular response to type I interferon	8/178	95/18670	3.5e-06	0.00121933	0.000985934	IFI27/MX1/IFITM1/IFIT2/IFIT1/OASL/OAS1/MX2	8
BP	GO:0090092	regulation of transmembrane receptor protein serine/threonine kinase signaling pathway	12/178	241/18670	3.56e-06	0.00121933	0.000985934	SFRP4/SFRP2/CDKN1C/DKK1/CILP/SMURF2/ASPN/ZNF423/CHRDL1/CDKN2B/DKK3/TGFBR3	12
BP	GO:0042340	keratan sulfate catabolic process	4/178	12/18670	3.73e-06	0.00121933	0.000985934	OGN/OMD/KERA/FMOD	4
BP	GO:0034340	response to type I interferon	8/178	99/18670	4.77e-06	0.00140552	0.00113649	IFI27/MX1/IFITM1/IFIT2/IFIT1/OASL/OAS1/MX2	8
BP	GO:1903034	regulation of response to wounding	10/178	179/18670	8.66e-06	0.00232023	0.00187611	SERPING1/PTN/THBD/ADAMTS18/FAP/MDK/PRDX2/INPP5F/EPHA4/FGF2	10
BP	GO:0061448	connective tissue development	12/178	273/18670	1.26e-05	0.00302635	0.00244708	MDK/SFRP2/AACS/VIT/OSR2/PDGFD/HAND2/SOX6/SIX2/MATN4/FGF2/PITX1	12
BP	GO:0044273	sulfur compound catabolic process	6/178	55/18670	1.36e-05	0.00302635	0.00244708	DCN/OGN/OMD/CDO1/KERA/FMOD	6
BP	GO:0009615	response to virus	13/178	326/18670	1.54e-05	0.00302635	0.00244708	IFI27/MX1/IFITM1/CXCL10/HERC5/IFIT2/CLU/IFIT1/CCL8/OASL/DDX58/OAS1/MX2	13
BP	GO:1903901	negative regulation of viral life cycle	7/178	85/18670	1.68e-05	0.00302635	0.00244708	MX1/IFITM1/PTX3/IFIT1/CCL8/OASL/OAS1	7
BP	GO:0070542	response to fatty acid	7/178	86/18670	1.81e-05	0.00302635	0.00244708	AKR1C3/ASS1/AACS/FABP3/CPS1/PTGFR/TGFBR3	7
BP	GO:0051607	defense response to virus	11/178	238/18670	1.84e-05	0.00302635	0.00244708	IFI27/MX1/IFITM1/CXCL10/HERC5/IFIT2/IFIT1/OASL/DDX58/OAS1/MX2	11
BP	GO:0048732	gland development	15/178	434/18670	1.85e-05	0.00302635	0.00244708	PTN/ASS1/MDK/AACS/PRDX2/CDKN1C/ALDH1A3/CDO1/CPS1/HAND2/DKK3/ESR1/TGFBR3/DBP/PITX1	15
BP	GO:0045071	negative regulation of viral genome replication	6/178	59/18670	2.05e-05	0.0031719	0.00256476	MX1/IFITM1/IFIT1/CCL8/OASL/OAS1	6
BP	GO:0006027	glycosaminoglycan catabolic process	6/178	61/18670	2.48e-05	0.00352148	0.00284744	DCN/OGN/OMD/KERA/FMOD/FGF2	6
BP	GO:0001101	response to acid chemical	13/178	343/18670	2.63e-05	0.00352148	0.00284744	AKR1C3/IGFBP2/PTN/ASS1/AACS/DKK1/CDO1/PDGFD/FABP3/MMP2/CPS1/PTGFR/TGFBR3	13
BP	GO:0002237	response to molecule of bacterial origin	13/178	343/18670	2.63e-05	0.00352148	0.00284744	SNCA/DCN/ASS1/THBD/AXL/PRDX2/CXCL10/MGST1/LOXL1/FCGR2B/CPS1/PTGFR/AKAP12	13
BP	GO:0007178	transmembrane receptor protein serine/threonine kinase signaling pathway	13/178	349/18670	3.15e-05	0.00363382	0.00293827	SFRP4/SFRP2/CDKN1C/DKK1/CILP/SMURF2/ASPN/ZNF423/CHRDL1/CDKN2B/FMOD/DKK3/TGFBR3	13
BP	GO:0002687	positive regulation of leukocyte migration	8/178	128/18670	3.15e-05	0.00363382	0.00293827	PTN/THBS4/CXCL14/MDK/CXCL10/PDGFD/CCL8/XG	8
BP	GO:2000027	regulation of animal organ morphogenesis	11/178	253/18670	3.23e-05	0.00363382	0.00293827	PTN/MDK/SFRP2/DKK1/PRICKLE1/SMURF2/ASPN/HAND2/CELSR3/SIX2/ESR1	11
BP	GO:0051216	cartilage development	10/178	209/18670	3.31e-05	0.00363382	0.00293827	MDK/SFRP2/VIT/OSR2/HAND2/SOX6/SIX2/MATN4/FGF2/PITX1	10
BP	GO:0030178	negative regulation of Wnt signaling pathway	10/178	210/18670	3.45e-05	0.00363382	0.00293827	IGFBP6/IGFBP2/MDK/SFRP4/SFRP2/DKK1/PRICKLE1/BARX1/DKK3/DKK2	10
BP	GO:0045069	regulation of viral genome replication	7/178	95/18670	3.47e-05	0.00363382	0.00293827	IFI27/MX1/IFITM1/IFIT1/CCL8/OASL/OAS1	7
BP	GO:0006026	aminoglycan catabolic process	6/178	65/18670	3.58e-05	0.00363382	0.00293827	DCN/OGN/OMD/KERA/FMOD/FGF2	6
BP	GO:0035455	response to interferon-alpha	4/178	21/18670	4.21e-05	0.00413559	0.003344	AXL/IFITM1/IFIT2/MX2	4
BP	GO:0048525	negative regulation of viral process	7/178	99/18670	4.53e-05	0.00421306	0.00340664	MX1/IFITM1/PTX3/IFIT1/CCL8/OASL/OAS1	7
BP	GO:0050921	positive regulation of chemotaxis	8/178	135/18670	4.62e-05	0.00421306	0.00340664	PTN/THBS4/CXCL14/MDK/SCG2/CXCL10/PDGFD/FGF2	8
BP	GO:0030111	regulation of Wnt signaling pathway	13/178	363/18670	4.72e-05	0.00421306	0.00340664	IGFBP6/IGFBP2/MDK/SFRP4/SFRP2/DKK1/PRICKLE1/SMURF2/CTNND2/BARX1/DKK3/ESR1/DKK2	13
BP	GO:0042698	ovulation cycle	6/178	69/18670	5.03e-05	0.00435889	0.00352455	PTN/MDK/AXL/PTX3/ESR1/MAP2K6	6
BP	GO:0090090	negative regulation of canonical Wnt signaling pathway	9/178	178/18670	5.39e-05	0.00453301	0.00366535	IGFBP6/IGFBP2/MDK/SFRP4/SFRP2/DKK1/PRICKLE1/DKK3/DKK2	9
BP	GO:1905330	regulation of morphogenesis of an epithelium	9/178	180/18670	5.87e-05	0.00480595	0.00388604	MDK/SFRP2/CXCL10/DKK1/PRICKLE1/SMURF2/CELSR3/SIX2/ESR1	9
BP	GO:0050673	epithelial cell proliferation	14/178	434/18670	7.44e-05	0.00592449	0.00479048	COL8A2/PTN/THBS4/FAP/MDK/SFRP2/SCG2/HTR2B/CDKN1C/OSR2/CDKN2B/ESR1/TGFBR3/FGF2	14
BP	GO:0032496	response to lipopolysaccharide	12/178	330/18670	8.03e-05	0.00622194	0.005031	SNCA/DCN/ASS1/THBD/AXL/PRDX2/CXCL10/MGST1/LOXL1/CPS1/PTGFR/AKAP12	12
BP	GO:1903900	regulation of viral life cycle	8/178	149/18670	9.26e-05	0.00683846	0.00552951	IFI27/MX1/IFITM1/PTX3/IFIT1/CCL8/OASL/OAS1	8
BP	GO:0044272	sulfur compound biosynthetic process	9/178	192/18670	9.65e-05	0.00683846	0.00552951	SNCA/DCN/OGN/MGST1/OMD/CDO1/KERA/FMOD/GSTO2	9
BP	GO:0016102	diterpenoid biosynthetic process	3/178	10/18670	9.73e-05	0.00683846	0.00552951	AKR1C3/ALDH1A3/CRABP2	3
BP	GO:0060828	regulation of canonical Wnt signaling pathway	11/178	286/18670	9.75e-05	0.00683846	0.00552951	IGFBP6/IGFBP2/MDK/SFRP4/SFRP2/DKK1/PRICKLE1/SMURF2/CTNND2/DKK3/DKK2	11
BP	GO:0034341	response to interferon-gamma	9/178	199/18670	0.000126664	0.00867799	0.00701693	SNCA/ASS1/GBP4/IFITM1/CCL13/HLA-DQA1/CCL8/OASL/OAS1	9
BP	GO:0046209	nitric oxide metabolic process	6/178	82/18670	0.000132672	0.008883	0.0071827	PTGIS/ASS1/PTX3/CLU/CPS1/CYP1B1	6
BP	GO:0018146	keratan sulfate biosynthetic process	4/178	28/18670	0.000136759	0.00895315	0.00723942	OGN/OMD/KERA/FMOD	4
BP	GO:0071560	cellular response to transforming growth factor beta stimulus	10/178	249/18670	0.00014273	0.00914093	0.00739126	CDKN1C/PDGFD/CILP/SMURF2/ASPN/CDKN2B/FMOD/SOX6/DKK3/TGFBR3	10
BP	GO:0030278	regulation of ossification	9/178	203/18670	0.000147213	0.00922743	0.0074612	PTN/MDK/IFITM1/SFRP2/DKK1/OMD/OSR2/HAND2/SIX2	9
BP	GO:0050818	regulation of coagulation	6/178	84/18670	0.000151611	0.00930515	0.00752405	SERPING1/THBD/ADAMTS18/FAP/PRDX2/PROCR	6
BP	GO:2001057	reactive nitrogen species metabolic process	6/178	85/18670	0.000161851	0.00973087	0.00786828	PTGIS/ASS1/PTX3/CLU/CPS1/CYP1B1	6
BP	GO:0019079	viral genome replication	7/178	122/18670	0.000169643	0.00983881	0.00795556	IFI27/MX1/IFITM1/IFIT1/CCL8/OASL/OAS1	7
BP	GO:0071559	response to transforming growth factor beta	10/178	255/18670	0.000173209	0.00983881	0.00795556	CDKN1C/PDGFD/CILP/SMURF2/ASPN/CDKN2B/FMOD/SOX6/DKK3/TGFBR3	10
BP	GO:0042659	regulation of cell fate specification	3/178	12/18670	0.000175968	0.00983881	0.00795556	SFRP2/DKK1/FGF2	3
BP	GO:0002062	chondrocyte differentiation	7/178	123/18670	0.000178453	0.00983881	0.00795556	MDK/SFRP2/VIT/OSR2/SOX6/SIX2/MATN4	7
BP	GO:1905606	regulation of presynapse assembly	4/178	30/18670	0.000180345	0.00983881	0.00795556	SNCA/PTPRD/DKK1/LRFN5	4
BP	GO:0051781	positive regulation of cell division	6/178	87/18670	0.000183967	0.00985397	0.00796782	PTN/THBS4/MDK/HTR2B/PDGFD/FGF2	6
BP	GO:0099174	regulation of presynapse organization	4/178	31/18670	0.000205529	0.0106032	0.00857362	SNCA/PTPRD/DKK1/LRFN5	4
BP	GO:0090101	negative regulation of transmembrane receptor protein serine/threonine kinase signaling pathway	7/178	126/18670	0.000207128	0.0106032	0.00857362	SFRP2/DKK1/CILP/SMURF2/ASPN/CHRDL1/TGFBR3	7
BP	GO:0050819	negative regulation of coagulation	5/178	57/18670	0.000208752	0.0106032	0.00857362	SERPING1/THBD/ADAMTS18/FAP/PROCR	5
BP	GO:0042573	retinoic acid metabolic process	4/178	32/18670	0.000233152	0.0113782	0.00920029	AKR1C3/ALDH1A3/CRABP2/CYP2C18	4
BP	GO:0030510	regulation of BMP signaling pathway	6/178	91/18670	0.000235332	0.0113782	0.00920029	SFRP4/SFRP2/DKK1/SMURF2/ZNF423/CHRDL1	6
BP	GO:0034754	cellular hormone metabolic process	7/178	129/18670	0.000239413	0.0113782	0.00920029	AKR1C3/ALDH1A3/CRABP2/DKK3/CYP1B1/ESR1/CYP2C18	7
BP	GO:0043901	negative regulation of multi-organism process	8/178	171/18670	0.00023946	0.0113782	0.00920029	MX1/IFITM1/PRDX2/PTX3/IFIT1/CCL8/OASL/OAS1	8
BP	GO:0007584	response to nutrient	9/178	219/18670	0.000259383	0.0121222	0.00980191	AKR1C3/IGFBP2/PTN/ASS1/SFRP2/AACS/CXCL10/CDKN2B/GCGR	9
BP	GO:0042339	keratan sulfate metabolic process	4/178	33/18670	0.000263348	0.0121222	0.00980191	OGN/OMD/KERA/FMOD	4
BP	GO:0044706	multi-multicellular organism process	9/178	222/18670	0.000286785	0.0126231	0.0102069	PTGIS/IGFBP2/PTN/FBLN1/THBD/MMP2/SMURF2/PTGFR/ESR1	9
BP	GO:0007501	mesodermal cell fate specification	3/178	14/18670	0.000287084	0.0126231	0.0102069	SFRP2/DKK1/SIX2	3
BP	GO:0042574	retinal metabolic process	3/178	14/18670	0.000287084	0.0126231	0.0102069	AKR1C3/ALDH1A3/CYP1B1	3
BP	GO:0001889	liver development	7/178	135/18670	0.000316138	0.0136962	0.0110746	PTN/ASS1/MDK/AACS/CPS1/TGFBR3/DBP	7
BP	GO:0061008	hepaticobiliary system development	7/178	138/18670	0.000361287	0.0154254	0.0124728	PTN/ASS1/MDK/AACS/CPS1/TGFBR3/DBP	7
BP	GO:0033762	response to glucagon	4/178	36/18670	0.000370745	0.0156031	0.0126165	ASS1/CDO1/CPS1/GCGR	4
BP	GO:0060070	canonical Wnt signaling pathway	11/178	335/18670	0.000382608	0.0158755	0.0128368	IGFBP6/IGFBP2/MDK/SFRP4/SFRP2/DKK1/PRICKLE1/SMURF2/CTNND2/DKK3/DKK2	11
BP	GO:0042445	hormone metabolic process	9/178	232/18670	0.000396024	0.016204	0.0131024	AKR1C3/DIO2/ALDH1A3/CRABP2/CYP27A1/DKK3/CYP1B1/ESR1/CYP2C18	9
BP	GO:0097530	granulocyte migration	7/178	141/18670	0.000411461	0.016605	0.0134266	THBS4/MDK/SCG2/CCL13/CXCL10/CCL8/XG	7
BP	GO:0016114	terpenoid biosynthetic process	3/178	16/18670	0.00043551	0.017338	0.0140193	AKR1C3/ALDH1A3/CRABP2	3
BP	GO:0001503	ossification	12/178	398/18670	0.000450371	0.0176906	0.0143044	PTN/MDK/IFITM1/SFRP2/DKK1/OMD/OSR2/MMP2/ASPN/CHRDL1/HAND2/SIX2	12
BP	GO:0010667	negative regulation of cardiac muscle cell apoptotic process	4/178	38/18670	0.000457746	0.0177437	0.0143474	MDK/SFRP2/HAND2/SIRT4	4
BP	GO:0007565	female pregnancy	8/178	192/18670	0.000520483	0.0196053	0.0158526	PTGIS/IGFBP2/PTN/FBLN1/THBD/MMP2/SMURF2/ESR1	8
BP	GO:0002693	positive regulation of cellular extravasation	3/178	17/18670	0.000525136	0.0196053	0.0158526	MDK/PDGFD/XG	3
BP	GO:0043900	regulation of multi-organism process	12/178	405/18670	0.000525735	0.0196053	0.0158526	IFI27/MX1/IFITM1/PRDX2/PTX3/HERC5/SMURF2/IFIT1/CCL8/OASL/DDX58/OAS1	12
BP	GO:2000377	regulation of reactive oxygen species metabolic process	8/178	195/18670	0.000576526	0.0212306	0.0171668	PTGIS/AKR1C3/SNCA/ASS1/PRDX2/PTX3/CLU/CYP1B1	8
BP	GO:0002685	regulation of leukocyte migration	8/178	196/18670	0.000596255	0.021686	0.0175351	PTN/THBS4/CXCL14/MDK/CXCL10/PDGFD/CCL8/XG	8
BP	GO:0010664	negative regulation of striated muscle cell apoptotic process	4/178	41/18670	0.000614192	0.022066	0.0178423	MDK/SFRP2/HAND2/SIRT4	4
BP	GO:0060326	cell chemotaxis	10/178	304/18670	0.000693855	0.0246277	0.0199137	PTN/THBS4/CXCL14/MDK/SCG2/CCL13/CXCL10/PDGFD/CCL8/FGF2	10
BP	GO:1903510	mucopolysaccharide metabolic process	6/178	112/18670	0.000716579	0.0251315	0.020321	DCN/OGN/OMD/KERA/FMOD/FGF2	6
BP	GO:0099054	presynapse assembly	4/178	43/18670	0.000737463	0.0252773	0.020439	SNCA/PTPRD/DKK1/LRFN5	4
BP	GO:0001710	mesodermal cell fate commitment	3/178	19/18670	0.000737898	0.0252773	0.020439	SFRP2/DKK1/SIX2	3
BP	GO:0043200	response to amino acid	6/178	113/18670	0.000750869	0.025426	0.0205592	PTN/ASS1/CDO1/PDGFD/MMP2/CPS1	6
BP	GO:0030509	BMP signaling pathway	7/178	157/18670	0.000781116	0.0261496	0.0211443	SFRP4/SFRP2/DKK1/SMURF2/ZNF423/CHRDL1/TGFBR3	7
BP	GO:0061045	negative regulation of wound healing	5/178	76/18670	0.000796262	0.0263572	0.0213121	SERPING1/THBD/ADAMTS18/FAP/FGF2	5
BP	GO:0006809	nitric oxide biosynthetic process	5/178	77/18670	0.00084507	0.0276619	0.0223672	PTGIS/ASS1/PTX3/CLU/CYP1B1	5
BP	GO:0050792	regulation of viral process	8/178	208/18670	0.000878557	0.0284421	0.022998	IFI27/MX1/IFITM1/PTX3/IFIT1/CCL8/OASL/OAS1	8
BP	GO:0097529	myeloid leukocyte migration	8/178	210/18670	0.000934604	0.0295758	0.0239147	THBS4/MDK/SCG2/CCL13/CXCL10/PDGFD/CCL8/XG	8
BP	GO:1990266	neutrophil migration	6/178	118/18670	0.000941765	0.0295758	0.0239147	THBS4/MDK/CCL13/CXCL10/CCL8/XG	6
BP	GO:0030193	regulation of blood coagulation	5/178	79/18670	0.000949333	0.0295758	0.0239147	SERPING1/THBD/ADAMTS18/FAP/PRDX2	5
BP	GO:0099172	presynapse organization	4/178	46/18670	0.000953733	0.0295758	0.0239147	SNCA/PTPRD/DKK1/LRFN5	4
BP	GO:0048245	eosinophil chemotaxis	3/178	21/18670	0.000998711	0.0305203	0.0246784	SCG2/CCL13/CCL8	3
BP	GO:1900046	regulation of hemostasis	5/178	80/18670	0.00100491	0.0305203	0.0246784	SERPING1/THBD/ADAMTS18/FAP/PRDX2	5
BP	GO:0017015	regulation of transforming growth factor beta receptor signaling pathway	6/178	120/18670	0.00102779	0.0308291	0.0249281	CDKN1C/SMURF2/ASPN/CDKN2B/DKK3/TGFBR3	6
BP	GO:0050678	regulation of epithelial cell proliferation	11/178	378/18670	0.00103601	0.0308291	0.0249281	PTN/THBS4/MDK/SFRP2/SCG2/HTR2B/CDKN1C/OSR2/CDKN2B/TGFBR3/FGF2	11
BP	GO:0090288	negative regulation of cellular response to growth factor stimulus	7/178	166/18670	0.00108249	0.0315682	0.0255257	DCN/SFRP2/DKK1/SMURF2/ASPN/CHRDL1/TGFBR3	7
BP	GO:0032103	positive regulation of response to external stimulus	10/178	323/18670	0.00109989	0.0315682	0.0255257	PTN/THBS4/CXCL14/SNCA/THBD/MDK/SCG2/CXCL10/PDGFD/FGF2	10
BP	GO:1903409	reactive oxygen species biosynthetic process	6/178	122/18670	0.00111973	0.0315682	0.0255257	PTGIS/SNCA/ASS1/PTX3/CLU/CYP1B1	6
BP	GO:1903844	regulation of cellular response to transforming growth factor beta stimulus	6/178	122/18670	0.00111973	0.0315682	0.0255257	CDKN1C/SMURF2/ASPN/CDKN2B/DKK3/TGFBR3	6
BP	GO:0006631	fatty acid metabolic process	11/178	383/18670	0.00115148	0.0315682	0.0255257	PTGIS/AKR1C3/SNCA/AACS/FABP3/LIPC/CPT1C/CYP1B1/CYP2C18/SIRT4/PLP1	11
BP	GO:0044242	cellular lipid catabolic process	8/178	217/18670	0.00115375	0.0315682	0.0255257	AKR1C3/INPP5F/FABP3/GBA3/CPS1/LIPC/CPT1C/CYP1B1	8
BP	GO:0050920	regulation of chemotaxis	8/178	217/18670	0.00115375	0.0315682	0.0255257	PTN/THBS4/CXCL14/MDK/SCG2/CXCL10/PDGFD/FGF2	8
BP	GO:0034614	cellular response to reactive oxygen species	7/178	168/18670	0.00116044	0.0315682	0.0255257	AKR1C3/AXL/PRDX2/PDGFD/MMP2/CYP1B1/CBX8	7
BP	GO:0051302	regulation of cell division	7/178	168/18670	0.00116044	0.0315682	0.0255257	PTN/THBS4/MDK/SFRP2/HTR2B/PDGFD/FGF2	7
BP	GO:0071621	granulocyte chemotaxis	6/178	123/18670	0.001168	0.0315682	0.0255257	THBS4/MDK/SCG2/CCL13/CXCL10/CCL8	6
BP	GO:0050807	regulation of synapse organization	8/178	218/18670	0.00118815	0.0318208	0.02573	PTN/SNCA/PTPRD/DKK1/FCGR2B/LRFN5/EPHA4/FLRT1	8
BP	GO:0019058	viral life cycle	10/178	328/18670	0.00123415	0.0319607	0.0258431	IFI27/MX1/AXL/IFITM1/PTX3/IFIT1/CCL8/OASL/DPP4/OAS1	10
BP	GO:0043433	negative regulation of DNA-binding transcription factor activity	7/178	170/18670	0.00124273	0.0319607	0.0258431	PTGIS/SFRP4/PRDX2/CDKN2A/HAND2/CYP1B1/ESR1	7
BP	GO:0071772	response to BMP	7/178	170/18670	0.00124273	0.0319607	0.0258431	SFRP4/SFRP2/DKK1/SMURF2/ZNF423/CHRDL1/TGFBR3	7
BP	GO:0071773	cellular response to BMP stimulus	7/178	170/18670	0.00124273	0.0319607	0.0258431	SFRP4/SFRP2/DKK1/SMURF2/ZNF423/CHRDL1/TGFBR3	7
BP	GO:0045445	myoblast differentiation	5/178	84/18670	0.00125166	0.0319607	0.0258431	CXCL14/CXCL10/PRICKLE1/KCNAB1/PITX1	5
BP	GO:0030326	embryonic limb morphogenesis	6/178	125/18670	0.00126931	0.0319607	0.0258431	SFRP2/DKK1/OSR2/CRABP2/HAND2/PITX1	6
BP	GO:0035113	embryonic appendage morphogenesis	6/178	125/18670	0.00126931	0.0319607	0.0258431	SFRP2/DKK1/OSR2/CRABP2/HAND2/PITX1	6
BP	GO:0001655	urogenital system development	10/178	330/18670	0.00129147	0.0322429	0.0260713	DCN/ASS1/CDKN1C/OSR2/PDGFD/EPHA4/SIX2/ESR1/CRLF1/FGF2	10
BP	GO:2000050	regulation of non-canonical Wnt signaling pathway	3/178	23/18670	0.00131138	0.0324649	0.0262508	SFRP4/SFRP2/DKK1	3
BP	GO:0043903	regulation of symbiosis, encompassing mutualism through parasitism	8/178	222/18670	0.00133403	0.0327504	0.0264816	IFI27/MX1/IFITM1/PTX3/IFIT1/CCL8/OASL/OAS1	8
BP	GO:0007566	embryo implantation	4/178	51/18670	0.00140754	0.0338222	0.0273483	PTGIS/FBLN1/MMP2/SMURF2	4
BP	GO:0019369	arachidonic acid metabolic process	4/178	51/18670	0.00140754	0.0338222	0.0273483	PTGIS/AKR1C3/CYP1B1/CYP2C18	4
BP	GO:0030595	leukocyte chemotaxis	8/178	224/18670	0.00141213	0.0338222	0.0273483	PTN/THBS4/CXCL14/MDK/SCG2/CCL13/CXCL10/CCL8	8
BP	GO:0001822	kidney development	9/178	278/18670	0.00142791	0.0339243	0.0274308	DCN/ASS1/CDKN1C/OSR2/PDGFD/EPHA4/SIX2/CRLF1/FGF2	9
BP	GO:0002690	positive regulation of leukocyte chemotaxis	5/178	87/18670	0.00146416	0.0345073	0.0279023	PTN/THBS4/CXCL14/MDK/CXCL10	5
BP	GO:0030514	negative regulation of BMP signaling pathway	4/178	52/18670	0.00151361	0.0353897	0.0286158	SFRP2/DKK1/SMURF2/CHRDL1	4
BP	GO:0050803	regulation of synapse structure or activity	8/178	227/18670	0.00153605	0.0356315	0.0288113	PTN/SNCA/PTPRD/DKK1/FCGR2B/LRFN5/EPHA4/FLRT1	8
BP	GO:0030195	negative regulation of blood coagulation	4/178	53/18670	0.00162513	0.0374034	0.030244	SERPING1/THBD/ADAMTS18/FAP	4
BP	GO:0072593	reactive oxygen species metabolic process	9/178	284/18670	0.00165332	0.037482	0.0303075	PTGIS/AKR1C3/SNCA/ASS1/PRDX2/PTX3/CLU/CPS1/CYP1B1	9
BP	GO:0030325	adrenal gland development	3/178	25/18670	0.00167944	0.037482	0.0303075	MDK/CDKN1C/DKK3	3
BP	GO:0045662	negative regulation of myoblast differentiation	3/178	25/18670	0.00167944	0.037482	0.0303075	CXCL14/CXCL10/PRICKLE1	3
BP	GO:0072677	eosinophil migration	3/178	25/18670	0.00167944	0.037482	0.0303075	SCG2/CCL13/CCL8	3
BP	GO:0071674	mononuclear cell migration	5/178	90/18670	0.00170211	0.0377024	0.0304857	MDK/CCL13/CXCL10/PDGFD/CCL8	5
BP	GO:0071346	cellular response to interferon-gamma	7/178	180/18670	0.00172514	0.0379274	0.0306677	ASS1/GBP4/CCL13/HLA-DQA1/CCL8/OASL/OAS1	7
BP	GO:1900047	negative regulation of hemostasis	4/178	54/18670	0.00174223	0.0380194	0.0307421	SERPING1/THBD/ADAMTS18/FAP	4
BP	GO:0007162	negative regulation of cell adhesion	9/178	289/18670	0.00186224	0.0399569	0.0323088	FBLN1/ASS1/ADAMTS18/MDK/PRDX2/FCGR2B/CDKN2A/JAM2/CYP1B1	9
BP	GO:0010996	response to auditory stimulus	3/178	26/18670	0.00188527	0.0399569	0.0323088	PTN/MDK/CXCL10	3
BP	GO:0043567	regulation of insulin-like growth factor receptor signaling pathway	3/178	26/18670	0.00188527	0.0399569	0.0323088	IGFBP6/IGFBP2/CILP	3
BP	GO:0071377	cellular response to glucagon stimulus	3/178	26/18670	0.00188527	0.0399569	0.0323088	ASS1/CPS1/GCGR	3
BP	GO:0007050	cell cycle arrest	8/178	237/18670	0.00201265	0.0423519	0.0342453	CNOT2/FAP/GAS1/CDKN1C/CDKN2A/CRADD/CDKN2B/MAP2K6	8
BP	GO:0072001	renal system development	9/178	293/18670	0.00204417	0.0427101	0.0345349	DCN/ASS1/CDKN1C/OSR2/PDGFD/EPHA4/SIX2/CRLF1/FGF2	9
BP	GO:1905208	negative regulation of cardiocyte differentiation	3/178	27/18670	0.00210617	0.0431873	0.0349208	DKK1/PRICKLE1/SOX6	3
BP	GO:0031348	negative regulation of defense response	8/178	239/18670	0.00212061	0.0431873	0.0349208	C1QTNF3/PTGIS/SERPING1/TNFAIP6/MDK/FCGR2B/LRFN5/CCK	8
BP	GO:0010665	regulation of cardiac muscle cell apoptotic process	4/178	57/18670	0.00212849	0.0431873	0.0349208	MDK/SFRP2/HAND2/SIRT4	4
BP	GO:0071398	cellular response to fatty acid	4/178	57/18670	0.00212849	0.0431873	0.0349208	AKR1C3/ASS1/CPS1/PTGFR	4
BP	GO:0048511	rhythmic process	9/178	295/18670	0.00214031	0.0431873	0.0349208	PTN/PER3/ASS1/MDK/AXL/PTX3/ESR1/MAP2K6/DBP	9
BP	GO:0044070	regulation of anion transport	5/178	95/18670	0.00216006	0.0432894	0.0350034	SNCA/SFRP4/FABP3/CCK/MAP2K6	5
BP	GO:0010660	regulation of muscle cell apoptotic process	5/178	96/18670	0.00226146	0.0447735	0.0362034	MDK/SFRP2/CDKN2A/HAND2/SIRT4	5
BP	GO:0002691	regulation of cellular extravasation	3/178	28/18670	0.0023425	0.0447735	0.0362034	MDK/PDGFD/XG	3
BP	GO:0042730	fibrinolysis	3/178	28/18670	0.0023425	0.0447735	0.0362034	SERPING1/THBD/FAP	3
BP	GO:0048679	regulation of axon regeneration	3/178	28/18670	0.0023425	0.0447735	0.0362034	PTN/INPP5F/EPHA4	3
BP	GO:0048709	oligodendrocyte differentiation	5/178	97/18670	0.00236627	0.0447735	0.0362034	PTN/MDK/CLU/SOX6/PLP1	5
BP	GO:0010656	negative regulation of muscle cell apoptotic process	4/178	59/18670	0.00241653	0.0447735	0.0362034	MDK/SFRP2/HAND2/SIRT4	4
BP	GO:0010662	regulation of striated muscle cell apoptotic process	4/178	59/18670	0.00241653	0.0447735	0.0362034	MDK/SFRP2/HAND2/SIRT4	4
BP	GO:0032890	regulation of organic acid transport	4/178	59/18670	0.00241653	0.0447735	0.0362034	SNCA/FABP3/CCK/MAP2K6	4
BP	GO:0050727	regulation of inflammatory response	12/178	485/18670	0.00244078	0.0447735	0.0362034	C1QTNF3/PTGIS/C1S/SERPING1/TNFAIP6/SNCA/C1R/MDK/FCGR2B/LRFN5/CLU/ESR1	12
BP	GO:1901342	regulation of vasculature development	11/178	422/18670	0.00246761	0.0447735	0.0362034	PTGIS/PTN/THBS4/DCN/MDK/SFRP2/CXCL10/ADAM12/PDGFD/CYP1B1/FGF2	11
BP	GO:0060191	regulation of lipase activity	5/178	98/18670	0.00247458	0.0447735	0.0362034	SNCA/HTR2B/LIPC/ESR1/FGF2	5
BP	GO:1901136	carbohydrate derivative catabolic process	7/178	192/18670	0.00248357	0.0447735	0.0362034	DCN/OGN/OMD/GBA3/KERA/FMOD/FGF2	7
BP	GO:0034599	cellular response to oxidative stress	9/178	302/18670	0.00250557	0.0447735	0.0362034	AKR1C3/SNCA/AXL/PRDX2/MGST1/PDGFD/MMP2/CYP1B1/CBX8	9
BP	GO:1901654	response to ketone	7/178	193/18670	0.00255677	0.0447735	0.0362034	AKR1C3/PTN/ASS1/AACS/CPS1/PTGFR/TGFBR3	7
BP	GO:0010659	cardiac muscle cell apoptotic process	4/178	60/18670	0.00257013	0.0447735	0.0362034	MDK/SFRP2/HAND2/SIRT4	4
BP	GO:0001708	cell fate specification	5/178	99/18670	0.00258644	0.0447735	0.0362034	SFRP2/DKK1/SOX6/SIX2/FGF2	5
BP	GO:0008299	isoprenoid biosynthetic process	3/178	29/18670	0.00259462	0.0447735	0.0362034	AKR1C3/ALDH1A3/CRABP2	3
BP	GO:0030511	positive regulation of transforming growth factor beta receptor signaling pathway	3/178	29/18670	0.00259462	0.0447735	0.0362034	CDKN1C/CDKN2B/TGFBR3	3
BP	GO:0044788	modulation by host of viral process	3/178	29/18670	0.00259462	0.0447735	0.0362034	IFI27/PTX3/CCL8	3
BP	GO:0060536	cartilage morphogenesis	3/178	29/18670	0.00259462	0.0447735	0.0362034	VIT/HAND2/MATN4	3
BP	GO:1902624	positive regulation of neutrophil migration	3/178	29/18670	0.00259462	0.0447735	0.0362034	THBS4/MDK/XG	3
BP	GO:1903846	positive regulation of cellular response to transforming growth factor beta stimulus	3/178	29/18670	0.00259462	0.0447735	0.0362034	CDKN1C/CDKN2B/TGFBR3	3
BP	GO:0018108	peptidyl-tyrosine phosphorylation	10/178	363/18670	0.0025956	0.0447735	0.0362034	THBS4/AXL/SFRP2/PDGFD/EPHA5/INPP5F/EPHA4/CCK/MAP2K6/CRLF1	10
BP	GO:0097237	cellular response to toxic substance	8/178	247/18670	0.00259887	0.0447735	0.0362034	AXL/PRDX2/MGST1/PDGFD/CPS1/CYP1B1/GSTO2/CBX8	8
BP	GO:0007612	learning	6/178	145/18670	0.00269187	0.0460109	0.0372039	PTN/DKK1/CCK/PAK6/GPR88/NETO1	6
BP	GO:0010657	muscle cell apoptotic process	5/178	100/18670	0.00270193	0.0460109	0.0372039	MDK/SFRP2/CDKN2A/HAND2/SIRT4	5
BP	GO:0018212	peptidyl-tyrosine modification	10/178	366/18670	0.00275343	0.0466184	0.0376952	THBS4/AXL/SFRP2/PDGFD/EPHA5/INPP5F/EPHA4/CCK/MAP2K6/CRLF1	10
BP	GO:0055123	digestive system development	6/178	146/18670	0.00278549	0.0468917	0.0379162	ASS1/SFRP2/CDKN1C/CPS1/BARX1/SIX2	6
BP	GO:1903426	regulation of reactive oxygen species biosynthetic process	5/178	101/18670	0.0028211	0.0472215	0.0381828	PTGIS/SNCA/ASS1/PTX3/CLU	5
BP	GO:0010658	striated muscle cell apoptotic process	4/178	62/18670	0.00289719	0.0477129	0.0385802	MDK/SFRP2/HAND2/SIRT4	4
BP	GO:0048608	reproductive structure development	11/178	431/18670	0.00290041	0.0477129	0.0385802	PTGIS/AKR1C3/PTN/DCN/AXL/SFRP2/MGST1/PTX3/CDKN1C/DMRTA1/ESR1	11
BP	GO:0000079	regulation of cyclin-dependent protein serine/threonine kinase activity	5/178	102/18670	0.00294404	0.0477129	0.0385802	CCND2/CDKN1C/HERC5/CDKN2A/CDKN2B	5
BP	GO:2000379	positive regulation of reactive oxygen species metabolic process	5/178	102/18670	0.00294404	0.0477129	0.0385802	AKR1C3/SNCA/ASS1/PTX3/CLU	5
BP	GO:0007626	locomotory behavior	7/178	198/18670	0.00294798	0.0477129	0.0385802	SNCA/ALDH1A3/INPP5F/EPHA4/DPP4/PAK6/GPR88	7
BP	GO:0035107	appendage morphogenesis	6/178	148/18670	0.00298003	0.0477129	0.0385802	SFRP2/DKK1/OSR2/CRABP2/HAND2/PITX1	6
BP	GO:0035108	limb morphogenesis	6/178	148/18670	0.00298003	0.0477129	0.0385802	SFRP2/DKK1/OSR2/CRABP2/HAND2/PITX1	6
BP	GO:0061041	regulation of wound healing	6/178	148/18670	0.00298003	0.0477129	0.0385802	SERPING1/THBD/ADAMTS18/FAP/PRDX2/FGF2	6
BP	GO:0007179	transforming growth factor beta receptor signaling pathway	7/178	199/18670	0.00303144	0.047927	0.0387533	CDKN1C/SMURF2/ASPN/CDKN2B/FMOD/DKK3/TGFBR3	7
BP	GO:0050866	negative regulation of cell activation	7/178	199/18670	0.00303144	0.047927	0.0387533	THBD/ADAMTS18/MDK/AXL/PRDX2/FCGR2B/LRFN5	7
BP	GO:0061458	reproductive system development	11/178	434/18670	0.00305759	0.047927	0.0387533	PTGIS/AKR1C3/PTN/DCN/AXL/SFRP2/MGST1/PTX3/CDKN1C/DMRTA1/ESR1	11
BP	GO:0031667	response to nutrient levels	12/178	499/18670	0.00307475	0.047927	0.0387533	AKR1C3/IGFBP2/PTN/ASS1/SFRP2/AACS/CXCL10/CDKN2B/CPS1/CCK/POMC/GCGR	12
BP	GO:0050900	leukocyte migration	12/178	499/18670	0.00307475	0.047927	0.0387533	PTN/THBS4/CXCL14/THBD/MDK/SCG2/CCL13/CXCL10/PDGFD/JAM2/CCL8/XG	12
BP	GO:0006790	sulfur compound metabolic process	10/178	372/18670	0.00309216	0.0479447	0.0387676	SNCA/DCN/OGN/MGST1/OMD/CDO1/CPS1/KERA/FMOD/GSTO2	10
BP	GO:0034694	response to prostaglandin	3/178	31/18670	0.00314759	0.0485486	0.0392559	AKR1C3/PTGFR/TGFBR3	3
BP	GO:0035567	non-canonical Wnt signaling pathway	6/178	150/18670	0.00318457	0.048616	0.0393104	SFRP4/SFRP2/DKK1/PRICKLE1/SMURF2/CELSR3	6
BP	GO:0001523	retinoid metabolic process	5/178	104/18670	0.00320146	0.048616	0.0393104	AKR1C3/ALDH1A3/CRABP2/CYP1B1/CYP2C18	5
BP	GO:0030593	neutrophil chemotaxis	5/178	104/18670	0.00320146	0.048616	0.0393104	THBS4/MDK/CCL13/CXCL10/CCL8	5
BP	GO:0007611	learning or memory	8/178	256/18670	0.00323371	0.048626	0.0393185	PTN/MDK/DKK1/CCK/KCNAB1/PAK6/GPR88/NETO1	8
BP	GO:0046503	glycerolipid catabolic process	4/178	64/18670	0.00325163	0.048626	0.0393185	INPP5F/FABP3/CPS1/LIPC	4
BP	GO:0048247	lymphocyte chemotaxis	4/178	64/18670	0.00325163	0.048626	0.0393185	CXCL14/CCL13/CXCL10/CCL8	4
CC	GO:0062023	collagen-containing extracellular matrix	24/179	406/19717	3.48e-13	9.04e-11	8.46e-11	COL8A2/MFAP4/ECM2/SERPING1/PTN/THBS4/FBLN1/DCN/MDK/SFRP2/OGN/ANGPTL2/VIT/HAPLN1/LOXL1/OMD/CILP/MMP2/ASPN/CLU/FMOD/FBLN2/COL9A1/MATN4	24
MF	GO:0030021	extracellular matrix structural constituent conferring compression resistance	6/174	22/17697	5.43e-08	1.56e-05	1.37e-05	DCN/AMBN/OGN/HAPLN1/ASPN/FMOD	6
MF	GO:0005201	extracellular matrix structural constituent	12/174	163/17697	7.48e-08	1.56e-05	1.37e-05	COL8A2/MFAP4/FBLN1/DCN/AMBN/OGN/HAPLN1/CILP/ASPN/FMOD/FBLN2/COL9A1	12
MF	GO:0005539	glycosaminoglycan binding	13/174	229/17697	4.39e-07	6.12e-05	5.35e-05	ECM2/TNFAIP6/PTN/THBS4/DCN/MDK/VIT/CXCL10/HAPLN1/LIPC/CCL8/TGFBR3/FGF2	13
MF	GO:0048018	receptor ligand activity	17/174	482/17697	5.68e-06	0.000593726	0.000518819	PTN/THBS4/CXCL14/AMBN/MDK/SFRP2/OGN/SCG2/CCL13/CXCL10/DKK1/PDGFD/CCL8/CCK/POMC/CRLF1/FGF2	17
MF	GO:0008201	heparin binding	9/174	169/17697	4.54e-05	0.00379126	0.00331294	ECM2/PTN/THBS4/MDK/CXCL10/LIPC/CCL8/TGFBR3/FGF2	9
MF	GO:1901681	sulfur compound binding	10/174	250/17697	0.000188037	0.0110699	0.0096733	ECM2/PTN/THBS4/MDK/CXCL10/MGST1/LIPC/CCL8/TGFBR3/FGF2	10
MF	GO:0004861	cyclin-dependent protein serine/threonine kinase inhibitor activity	3/174	12/17697	0.000192547	0.0110699	0.0096733	CDKN1C/CDKN2A/CDKN2B	3
MF	GO:0008083	growth factor activity	8/174	163/17697	0.000211865	0.0110699	0.0096733	PTN/THBS4/AMBN/MDK/OGN/DKK1/PDGFD/FGF2	8
MF	GO:0039706	co-receptor binding	3/174	13/17697	0.000248505	0.0115417	0.0100855	DKK1/DKK3/DKK2	3
MF	GO:0005506	iron ion binding	7/174	152/17697	0.000770487	0.0322063	0.028143	PTGIS/SNCA/AOX1/CDO1/CYP27A1/CYP1B1/CYP2C18	7
MF	GO:0019199	transmembrane receptor protein kinase activity	5/174	79/17697	0.00108686	0.0413006	0.0360899	PDGFRL/AXL/EPHA5/EPHA4/TGFBR3	5
MF	GO:0008009	chemokine activity	4/174	49/17697	0.00135486	0.0435641	0.0380678	CXCL14/CCL13/CXCL10/CCL8	4
MF	GO:0016538	cyclin-dependent protein serine/threonine kinase regulator activity	4/174	49/17697	0.00135486	0.0435641	0.0380678	CCND2/CDKN1C/CDKN2A/CDKN2B	4
