# Supplementary material for: Identification of Potential Therapeutic Targets and Immune Cell Infiltration Characteristics in Osteosarcoma Using Bioinformatics Strategy
Source: Front Oncol. 2020 Aug 21;10:1628. doi: 10.3389/fonc.2020.01628 (PMC7471873; doi:10.3389/fonc.2020.01628)
Supplement: Supplementary file 4 [file Table_4.xlsx]

## Sheet: module 1
ONTOLOGY	ID	Description	GeneRatio	BgRatio	pvalue	p.adjust	qvalue	geneID	Count
BP	GO:0060337	type I interferon signaling pathway	44085	95/18670	8.45453e-20	1.31562e-17	7.03351e-18	OASL/MX1/EGR1/IFITM1/IFIT1/OAS1/IFIT2/IFI27/MX2	9
BP	GO:0071357	cellular response to type I interferon	44085	95/18670	8.45453e-20	1.31562e-17	7.03351e-18	OASL/MX1/EGR1/IFITM1/IFIT1/OAS1/IFIT2/IFI27/MX2	9
BP	GO:0034340	response to type I interferon	44085	99/18670	1.24506e-19	1.31562e-17	7.03351e-18	OASL/MX1/EGR1/IFITM1/IFIT1/OAS1/IFIT2/IFI27/MX2	9
BP	GO:0051607	defense response to virus	44115	238/18670	1.0202e-18	8.08509e-17	4.32243e-17	OASL/MX1/IFITM1/IFIT1/OAS1/IFIT2/IFI27/MX2/HERC5/DDX58	10
BP	GO:0009615	response to virus	44115	326/18670	2.48826e-17	1.57755e-15	8.43387e-16	OASL/MX1/IFITM1/IFIT1/OAS1/IFIT2/IFI27/MX2/HERC5/DDX58	10
BP	GO:0045069	regulation of viral genome replication	43993	95/18670	6.69327e-12	3.23223e-10	1.728e-10	OASL/MX1/IFITM1/IFIT1/OAS1/IFI27	6
BP	GO:0043900	regulation of multi-organism process	44054	405/18670	7.13741e-12	3.23223e-10	1.728e-10	OASL/MX1/IFITM1/IFIT1/OAS1/IFI27/HERC5/DDX58	8
BP	GO:0019079	viral genome replication	43993	122/18670	3.09363e-11	1.22585e-09	6.55362e-10	OASL/MX1/IFITM1/IFIT1/OAS1/IFI27	6
BP	GO:1903900	regulation of viral life cycle	43993	149/18670	1.04392e-10	3.67693e-09	1.96575e-09	OASL/MX1/IFITM1/IFIT1/OAS1/IFI27	6
BP	GO:0045071	negative regulation of viral genome replication	43962	59/18670	1.20662e-10	3.82497e-09	2.0449e-09	OASL/MX1/IFITM1/IFIT1/OAS1	5
BP	GO:0050792	regulation of viral process	43993	208/18670	7.84646e-10	2.07388e-08	1.10873e-08	OASL/MX1/IFITM1/IFIT1/OAS1/IFI27	6
BP	GO:1903901	negative regulation of viral life cycle	43962	85/18670	7.85065e-10	2.07388e-08	1.10873e-08	OASL/MX1/IFITM1/IFIT1/OAS1	5
BP	GO:0043903	regulation of symbiosis, encompassing mutualism through parasitism	43993	222/18670	1.16148e-09	2.83223e-08	1.51416e-08	OASL/MX1/IFITM1/IFIT1/OAS1/IFI27	6
BP	GO:0048525	negative regulation of viral process	43962	99/18670	1.70539e-09	3.86149e-08	2.06442e-08	OASL/MX1/IFITM1/IFIT1/OAS1	5
BP	GO:0019058	viral life cycle	43993	328/18670	1.20521e-08	2.547e-07	1.36167e-07	OASL/MX1/IFITM1/IFIT1/OAS1/IFI27	6
BP	GO:0043901	negative regulation of multi-organism process	43962	171/18670	2.68618e-08	5.32199e-07	2.84523e-07	OASL/MX1/IFITM1/IFIT1/OAS1	5
BP	GO:0035455	response to interferon-alpha	43901	21/18670	2.01192e-07	3.75163e-06	2.00569e-06	IFITM1/IFIT2/MX2	3
BP	GO:0050688	regulation of defense response to virus	43901	73/18670	9.2524e-06	0.000162945	8.71132e-05	IFIT1/HERC5/DDX58	3
BP	GO:0090148	membrane fission	43872	12/18670	2.07623e-05	0.000346402	0.000185193	MX1/MX2	2
BP	GO:0071360	cellular response to exogenous dsRNA	43872	17/18670	4.27142e-05	0.00067702	0.000361947	IFIT1/DDX58	2
BP	GO:0002831	regulation of response to biotic stimulus	43901	139/18670	6.37853e-05	0.000962854	0.000514758	IFIT1/HERC5/DDX58	3
BP	GO:0032069	regulation of nuclease activity	43872	22/18670	7.24348e-05	0.00099834	0.00053373	OASL/OAS1	2
BP	GO:0071359	cellular response to dsRNA	43872	22/18670	7.24348e-05	0.00099834	0.00053373	IFIT1/DDX58	2
BP	GO:0034341	response to interferon-gamma	43901	199/18670	0.000184792	0.0023559	0.0012595	OASL/IFITM1/OAS1	3
BP	GO:0000266	mitochondrial fission	43872	35/18670	0.000185796	0.0023559	0.0012595	MX1/MX2	2
BP	GO:0032480	negative regulation of type I interferon production	43872	46/18670	0.000322051	0.00378112	0.00202145	HERC5/DDX58	2
BP	GO:0043330	response to exogenous dsRNA	43872	46/18670	0.000322051	0.00378112	0.00202145	IFIT1/DDX58	2
BP	GO:0043331	response to dsRNA	43872	53/18670	0.000427816	0.00484348	0.00258941	IFIT1/DDX58	2
BP	GO:0060333	interferon-gamma-mediated signaling pathway	43872	91/18670	0.0012559	0.0137283	0.0073394	OASL/OAS1	2
BP	GO:0032091	negative regulation of protein binding	43872	103/18670	0.00160485	0.0167273	0.0089427	IFIT1/IFIT2	2
BP	GO:0046822	regulation of nucleocytoplasmic transport	43872	104/18670	0.00163579	0.0167273	0.0089427	IFI27/MX2	2
BP	GO:0002697	regulation of immune effector process	43901	458/18670	0.00208948	0.0206989	0.011066	IFIT1/HERC5/DDX58	3
BP	GO:0032479	regulation of type I interferon production	43872	126/18670	0.00238818	0.022941	0.0122647	HERC5/DDX58	2
BP	GO:0032606	type I interferon production	43872	128/18670	0.00246332	0.0229668	0.0122785	HERC5/DDX58	2
BP	GO:0061025	membrane fusion	43872	154/18670	0.00354071	0.0320687	0.0171445	MX1/MX2	2
BP	GO:0051100	negative regulation of binding	43872	169/18670	0.004246	0.0373884	0.0199885	IFIT1/IFIT2	2
BP	GO:0071346	cellular response to interferon-gamma	43872	180/18670	0.00480146	0.0411369	0.0219925	OASL/OAS1	2
BP	GO:0072124	regulation of glomerular mesangial cell proliferation	43841	10/18670	0.00587762	0.0413381	0.0221001	EGR1	1
BP	GO:0072203	cell proliferation involved in metanephros development	43841	10/18670	0.00587762	0.0413381	0.0221001	EGR1	1
BP	GO:0072641	type I interferon secretion	43841	10/18670	0.00587762	0.0413381	0.0221001	DDX58	1
BP	GO:0051701	interaction with host	43872	209/18670	0.00641815	0.0413381	0.0221001	IFITM1/IFIT1	2
BP	GO:0002730	regulation of dendritic cell cytokine production	43841	11/18670	0.00646365	0.0413381	0.0221001	DDX58	1
BP	GO:0035457	cellular response to interferon-alpha	43841	11/18670	0.00646365	0.0413381	0.0221001	IFIT2	1
BP	GO:0046886	positive regulation of hormone biosynthetic process	43841	11/18670	0.00646365	0.0413381	0.0221001	EGR1	1
BP	GO:0072110	glomerular mesangial cell proliferation	43841	11/18670	0.00646365	0.0413381	0.0221001	EGR1	1
BP	GO:0090193	positive regulation of glomerulus development	43841	11/18670	0.00646365	0.0413381	0.0221001	EGR1	1
BP	GO:0043393	regulation of protein binding	43872	217/18670	0.00690235	0.0413381	0.0221001	IFIT1/IFIT2	2
BP	GO:0002371	dendritic cell cytokine production	43841	12/18670	0.00704937	0.0413381	0.0221001	DDX58	1
BP	GO:0045080	positive regulation of chemokine biosynthetic process	43841	12/18670	0.00704937	0.0413381	0.0221001	EGR1	1
BP	GO:0051095	regulation of helicase activity	43841	12/18670	0.00704937	0.0413381	0.0221001	IFIT1	1
BP	GO:0032725	positive regulation of granulocyte macrophage colony-stimulating factor production	43841	13/18670	0.00763477	0.0413381	0.0221001	DDX58	1
BP	GO:0050722	regulation of interleukin-1 beta biosynthetic process	43841	13/18670	0.00763477	0.0413381	0.0221001	EGR1	1
BP	GO:1902947	regulation of tau-protein kinase activity	43841	13/18670	0.00763477	0.0413381	0.0221001	EGR1	1
BP	GO:0050720	interleukin-1 beta biosynthetic process	43841	14/18670	0.00821986	0.0413381	0.0221001	EGR1	1
BP	GO:0072216	positive regulation of metanephros development	43841	14/18670	0.00821986	0.0413381	0.0221001	EGR1	1
BP	GO:1901722	regulation of cell proliferation involved in kidney development	43841	14/18670	0.00821986	0.0413381	0.0221001	EGR1	1
BP	GO:0032352	positive regulation of hormone metabolic process	43841	15/18670	0.00880464	0.0413381	0.0221001	EGR1	1
BP	GO:0032645	regulation of granulocyte macrophage colony-stimulating factor production	43841	15/18670	0.00880464	0.0413381	0.0221001	DDX58	1
BP	GO:0045073	regulation of chemokine biosynthetic process	43841	15/18670	0.00880464	0.0413381	0.0221001	EGR1	1
BP	GO:0045360	regulation of interleukin-1 biosynthetic process	43841	15/18670	0.00880464	0.0413381	0.0221001	EGR1	1
BP	GO:0045475	locomotor rhythm	43841	15/18670	0.00880464	0.0413381	0.0221001	EGR1	1
BP	GO:0090192	regulation of glomerulus development	43841	15/18670	0.00880464	0.0413381	0.0221001	EGR1	1
BP	GO:0010566	regulation of ketone biosynthetic process	43841	16/18670	0.0093891	0.0413381	0.0221001	EGR1	1
BP	GO:0032604	granulocyte macrophage colony-stimulating factor production	43841	16/18670	0.0093891	0.0413381	0.0221001	DDX58	1
BP	GO:0042033	chemokine biosynthetic process	43841	16/18670	0.0093891	0.0413381	0.0221001	EGR1	1
BP	GO:0042222	interleukin-1 biosynthetic process	43841	16/18670	0.0093891	0.0413381	0.0221001	EGR1	1
BP	GO:0042448	progesterone metabolic process	43841	16/18670	0.0093891	0.0413381	0.0221001	EGR1	1
BP	GO:0044827	modulation by host of viral genome replication	43841	16/18670	0.0093891	0.0413381	0.0221001	IFI27	1
BP	GO:0044849	estrous cycle	43841	16/18670	0.0093891	0.0413381	0.0221001	EGR1	1
BP	GO:0050755	chemokine metabolic process	43841	16/18670	0.0093891	0.0413381	0.0221001	EGR1	1
BP	GO:0072109	glomerular mesangium development	43841	16/18670	0.0093891	0.0413381	0.0221001	EGR1	1
BP	GO:0072224	metanephric glomerulus development	43841	16/18670	0.0093891	0.0413381	0.0221001	EGR1	1
BP	GO:0046597	negative regulation of viral entry into host cell	43841	19/18670	0.0111406	0.047724	0.0255141	IFITM1	1
BP	GO:0061081	positive regulation of myeloid leukocyte cytokine production involved in immune response	43841	19/18670	0.0111406	0.047724	0.0255141	DDX58	1
BP	GO:0051258	protein polymerization	43872	283/18670	0.0115055	0.0486301	0.0259985	MX1/MX2	2
BP	GO:0039529	RIG-I signaling pathway	43841	20/18670	0.0117238	0.0489007	0.0261431	DDX58	1

## Sheet: module 2
ONTOLOGY	ID	Description	GeneRatio	BgRatio	pvalue	p.adjust	qvalue	geneID	Count
BP	GO:0070098	chemokine-mediated signaling pathway	43991	88/18670	7.65814e-13	1.59922e-10	8.36802e-11	CCL13/CXCL10/CXCL2/CXCR4/CXCL3/CXCL5	6
BP	GO:1990868	response to chemokine	43991	97/18670	1.39467e-12	1.59922e-10	8.36802e-11	CCL13/CXCL10/CXCL2/CXCR4/CXCL3/CXCL5	6
BP	GO:1990869	cellular response to chemokine	43991	97/18670	1.39467e-12	1.59922e-10	8.36802e-11	CCL13/CXCL10/CXCL2/CXCR4/CXCL3/CXCL5	6
BP	GO:0061844	antimicrobial humoral immune response mediated by antimicrobial peptide	43960	73/18670	9.89602e-11	8.51058e-09	4.45321e-09	CCL13/CXCL10/CXCL2/CXCL3/CXCL5	5
BP	GO:0030595	leukocyte chemotaxis	43991	224/18670	2.27415e-10	1.56462e-08	8.18695e-09	CCL13/CXCL10/CXCL2/CXCR4/CXCL3/CXCL5	6
BP	GO:0030593	neutrophil chemotaxis	43960	104/18670	6.02531e-10	3.45451e-08	1.80759e-08	CCL13/CXCL10/CXCL2/CXCL3/CXCL5	5
BP	GO:1990266	neutrophil migration	43960	118/18670	1.14347e-09	4.921e-08	2.57494e-08	CCL13/CXCL10/CXCL2/CXCL3/CXCL5	5
BP	GO:0019730	antimicrobial humoral response	43960	122/18670	1.35376e-09	4.921e-08	2.57494e-08	CCL13/CXCL10/CXCL2/CXCL3/CXCL5	5
BP	GO:0071621	granulocyte chemotaxis	43960	123/18670	1.41086e-09	4.921e-08	2.57494e-08	CCL13/CXCL10/CXCL2/CXCL3/CXCL5	5
BP	GO:0060326	cell chemotaxis	43991	304/18670	1.43052e-09	4.921e-08	2.57494e-08	CCL13/CXCL10/CXCL2/CXCR4/CXCL3/CXCL5	6
BP	GO:0097530	granulocyte migration	43960	141/18670	2.81362e-09	8.79895e-08	4.6041e-08	CCL13/CXCL10/CXCL2/CXCL3/CXCL5	5
BP	GO:0097529	myeloid leukocyte migration	43960	210/18670	2.08536e-08	5.97802e-07	3.12804e-07	CCL13/CXCL10/CXCL2/CXCL3/CXCL5	5
BP	GO:0050900	leukocyte migration	43991	499/18670	2.77612e-08	7.34604e-07	3.84386e-07	CCL13/CXCL10/CXCL2/CXCR4/CXCL3/CXCL5	6
BP	GO:0006959	humoral immune response	43960	356/18670	2.9004e-07	7.12671e-06	3.72909e-06	CCL13/CXCL10/CXCL2/CXCL3/CXCL5	5
BP	GO:0071222	cellular response to lipopolysaccharide	43930	205/18670	1.70368e-06	3.90711e-05	2.04442e-05	CXCL10/CXCL2/CXCL3/CXCL5	4
BP	GO:0071219	cellular response to molecule of bacterial origin	43930	212/18670	1.94753e-06	4.1872e-05	2.19098e-05	CXCL10/CXCL2/CXCL3/CXCL5	4
BP	GO:0071216	cellular response to biotic stimulus	43930	236/18670	2.98402e-06	6.03825e-05	3.15955e-05	CXCL10/CXCL2/CXCL3/CXCL5	4
BP	GO:0032496	response to lipopolysaccharide	43930	330/18670	1.12602e-05	0.000215194	0.000112602	CXCL10/CXCL2/CXCL3/CXCL5	4
BP	GO:0002237	response to molecule of bacterial origin	43930	343/18670	1.31142e-05	0.000237436	0.00012424	CXCL10/CXCL2/CXCL3/CXCL5	4
BP	GO:0003159	morphogenesis of an endothelium	43870	19/18670	3.51736e-05	0.000576178	0.000301488	CXCL10/CXCR4	2
BP	GO:0061154	endothelial tube morphogenesis	43870	19/18670	3.51736e-05	0.000576178	0.000301488	CXCL10/CXCR4	2
BP	GO:0007187	G protein-coupled receptor signaling pathway, coupled to cyclic nucleotide second messenger	43899	256/18670	0.000201349	0.00314837	0.0016474	GNAI1/CXCL10/SSTR1	3
BP	GO:0048247	lymphocyte chemotaxis	43870	64/18670	0.000410038	0.00606227	0.00317212	CCL13/CXCL10	2
BP	GO:0002548	monocyte chemotaxis	43870	65/18670	0.000422949	0.00606227	0.00317212	CCL13/CXCL10	2
BP	GO:0071674	mononuclear cell migration	43870	90/18670	0.000809303	0.011136	0.00582698	CCL13/CXCL10	2
BP	GO:0019932	second-messenger-mediated signaling	43899	439/18670	0.00097593	0.0129123	0.00675644	GNAI1/CXCL10/CXCR4	3
BP	GO:0007218	neuropeptide signaling pathway	43870	104/18670	0.00107852	0.013556	0.00709327	SSTR1/POMC	2
BP	GO:0006874	cellular calcium ion homeostasis	43899	458/18670	0.0011034	0.013556	0.00709327	CCL13/CXCL10/CXCR4	3
BP	GO:0055074	calcium ion homeostasis	43899	471/18670	0.00119646	0.0140718	0.00736314	CCL13/CXCL10/CXCR4	3
BP	GO:0072676	lymphocyte migration	43870	111/18670	0.00122719	0.0140718	0.00736314	CCL13/CXCL10	2
BP	GO:0072503	cellular divalent inorganic cation homeostasis	43899	493/18670	0.00136511	0.0151483	0.00792646	CCL13/CXCL10/CXCR4	3
BP	GO:0031667	response to nutrient levels	43899	499/18670	0.00141359	0.0151961	0.00795147	CXCL10/SSTR1/POMC	3
BP	GO:0003158	endothelium development	43870	132/18670	0.00172886	0.018022	0.00943013	CXCL10/CXCR4	2
BP	GO:0050921	positive regulation of chemotaxis	43870	135/18670	0.00180728	0.0182855	0.00956797	CXCL10/CXCR4	2
BP	GO:0019933	cAMP-mediated signaling	43870	187/18670	0.00342996	0.0337116	0.0176398	GNAI1/CXCL10	2
BP	GO:0009612	response to mechanical stimulus	43870	210/18670	0.00430326	0.0403678	0.0211227	CXCL10/CXCR4	2
BP	GO:0019935	cyclic-nucleotide-mediated signaling	43870	215/18670	0.00450548	0.0403678	0.0211227	GNAI1/CXCL10	2
BP	GO:0050920	regulation of chemotaxis	43870	217/18670	0.00458759	0.0403678	0.0211227	CXCL10/CXCR4	2
BP	GO:0007188	adenylate cyclase-modulating G protein-coupled receptor signaling pathway	43870	221/18670	0.00475391	0.0403678	0.0211227	GNAI1/CXCL10	2
BP	GO:0044803	multi-organism membrane organization	43839	10/18670	0.00481128	0.0403678	0.0211227	CXCR4	1
BP	GO:2000849	regulation of glucocorticoid secretion	43839	10/18670	0.00481128	0.0403678	0.0211227	POMC	1
BP	GO:0035933	glucocorticoid secretion	43839	11/18670	0.00529128	0.0413682	0.0216461	POMC	1
BP	GO:1904321	response to forskolin	43839	11/18670	0.00529128	0.0413682	0.0216461	GNAI1	1
BP	GO:1904322	cellular response to forskolin	43839	11/18670	0.00529128	0.0413682	0.0216461	GNAI1	1
BP	GO:0009266	response to temperature stimulus	43870	243/18670	0.00571826	0.0421612	0.0220611	CXCL10/CXCR4	2
BP	GO:0042118	endothelial cell activation	43839	12/18670	0.00577106	0.0421612	0.0220611	CXCL10	1
BP	GO:0072697	protein localization to cell cortex	43839	12/18670	0.00577106	0.0421612	0.0220611	GNAI1	1
BP	GO:0051924	regulation of calcium ion transport	43870	254/18670	0.00623161	0.0421612	0.0220611	CXCL10/CXCR4	2
BP	GO:0050966	detection of mechanical stimulus involved in sensory perception of pain	43839	13/18670	0.00625065	0.0421612	0.0220611	CXCR4	1
BP	GO:0061042	vascular wound healing	43839	13/18670	0.00625065	0.0421612	0.0220611	CXCR4	1
BP	GO:0061478	response to platelet aggregation inhibitor	43839	13/18670	0.00625065	0.0421612	0.0220611	GNAI1	1
BP	GO:0050961	detection of temperature stimulus involved in sensory perception	43839	15/18670	0.0072092	0.0467918	0.0244841	CXCR4	1
BP	GO:0050965	detection of temperature stimulus involved in sensory perception of pain	43839	15/18670	0.0072092	0.0467918	0.0244841	CXCR4	1
BP	GO:0043217	myelin maintenance	43839	16/18670	0.00768816	0.048086	0.0251613	CXCR4	1
BP	GO:2000846	regulation of corticosteroid hormone secretion	43839	16/18670	0.00768816	0.048086	0.0251613	POMC	1
BP	GO:0010819	regulation of T cell chemotaxis	43839	17/18670	0.00816692	0.0492881	0.0257903	CXCL10	1
BP	GO:0035930	corticosteroid hormone secretion	43839	17/18670	0.00816692	0.0492881	0.0257903	POMC	1

## Sheet: module 3
ONTOLOGY	ID	Description	GeneRatio	BgRatio	pvalue	p.adjust	qvalue	geneID	Count
BP	GO:0044331	cell-cell adhesion mediated by cadherin	43961	44/18670	1.43596e-11	6.37896e-09	3.23829e-09	CDH15/CDH3/CDH5/CDH11/CDH2	5
BP	GO:0016339	calcium-dependent cell-cell adhesion via plasma membrane cell adhesion molecules	43961	48/18670	2.26204e-11	6.37896e-09	3.23829e-09	CDH15/CDH3/CDH5/CDH11/CDH2	5
BP	GO:0007043	cell-cell junction assembly	43961	124/18670	2.92415e-09	5.4974e-07	2.79077e-07	CDH15/CDH3/CDH5/CDH11/CDH2	5
BP	GO:0034332	adherens junction organization	43961	142/18670	5.79591e-09	8.17223e-07	4.14865e-07	CDH15/CDH3/CDH5/CDH11/CDH2	5
BP	GO:0045216	cell-cell junction organization	43961	156/18670	9.30549e-09	9.27242e-07	4.70717e-07	CDH15/CDH3/CDH5/CDH11/CDH2	5
BP	GO:0043687	post-translational protein modification	43992	361/18670	9.86428e-09	9.27242e-07	4.70717e-07	SCG2/SERPINA1/IL6/AMBN/CDH2/CHRDL1	6
BP	GO:0007156	homophilic cell adhesion via plasma membrane adhesion molecules	43961	168/18670	1.35057e-08	1.08818e-06	5.52415e-07	CDH15/CDH3/CDH5/CDH11/CDH2	5
BP	GO:0034329	cell junction assembly	43961	241/18670	8.22003e-08	5.79512e-06	2.94191e-06	CDH15/CDH3/CDH5/CDH11/CDH2	5
BP	GO:0098742	cell-cell adhesion via plasma-membrane adhesion molecules	43961	273/18670	1.5297e-07	9.5861e-06	4.8664e-06	CDH15/CDH3/CDH5/CDH11/CDH2	5
BP	GO:0034330	cell junction organization	43961	290/18670	2.06566e-07	1.16503e-05	5.9143e-06	CDH15/CDH3/CDH5/CDH11/CDH2	5
BP	GO:0006953	acute-phase response	43871	47/18670	0.000275561	0.0141288	0.0071725	SERPINA1/IL6	2
BP	GO:0051648	vesicle localization	43900	306/18670	0.000480357	0.0225768	0.0114612	CDH3/SERPINA1/CDH2	3
BP	GO:1904035	regulation of epithelial cell apoptotic process	43871	88/18670	0.00096444	0.0388056	0.0196997	SCG2/IL6	2
BP	GO:0030510	regulation of BMP signaling pathway	43871	91/18670	0.00103082	0.0388056	0.0196997	CDH5/CHRDL1	2
BP	GO:0001503	ossification	43900	398/18670	0.00103206	0.0388056	0.0196997	CDH11/IL6/CHRDL1	3
